# Supplementary material for: A revision of the Chinese Aulacidae (Hymenoptera, Evanioidea)
Source: Zookeys. 2016 May 10;(587):77–124. doi: 10.3897/zookeys.587.7207 (PMC4926709; doi:10.3897/zookeys.587.7207)
Supplement: XML Treatment for Pristaulacus [file zookeys.587.7207-treatment7.xml]

<!DOCTYPE tp:taxon-treatment
  PUBLIC "-//TaxonX//DTD Taxonomic Treatment Publishing DTD v0 20100105//EN" "tax-treatment-NSO.dtd">
<tp:taxon-treatment xmlns:tp="http://www.plazi.org/taxpub"><tp:treatment-meta><kwd-group><label>Taxon classification</label><kwd><named-content content-type="kingdom">Animalia</named-content></kwd><kwd><named-content content-type="order">Hymenoptera</named-content></kwd><kwd><named-content content-type="family">Aulacidae</named-content></kwd></kwd-group><mixed-citation publication-type="journal"><person-group><name><surname>Chen</surname><given-names>Hua-yan</given-names></name><name><surname>Turrisi</surname><given-names>Giuseppe Fabrizio</given-names></name><name><surname>Xu</surname><given-names>Zai-fu</given-names></name></person-group><article-title>A revision of the Chinese <tp:taxon-name><tp:taxon-name-part taxon-name-part-type="family">Aulacidae</tp:taxon-name-part></tp:taxon-name> (<tp:taxon-name><tp:taxon-name-part taxon-name-part-type="order">Hymenoptera</tp:taxon-name-part></tp:taxon-name>, <tp:taxon-name><tp:taxon-name-part taxon-name-part-type="superfamily">Evanioidea</tp:taxon-name-part></tp:taxon-name>)</article-title><source>Zookeys</source><day>10</day><month>5</month><year>2016</year><volume>2016</volume><issue>587</issue><fpage>77</fpage><lpage>124</lpage><pub-id pub-id-type="doi">10.3897/zookeys.587.7207</pub-id></mixed-citation></tp:treatment-meta><tp:nomenclature><label>Genus</label><tp:taxon-name>
              <tp:taxon-name-part taxon-name-part-type="genus">Pristaulacus</tp:taxon-name-part>
            </tp:taxon-name><tp:taxon-authority>Kieffer, 1900</tp:taxon-authority><tp:nomenclature-citation-list><tp:nomenclature-citation><tp:taxon-name><tp:taxon-name-part taxon-name-part-type="genus">Pristaulacus</tp:taxon-name-part></tp:taxon-name><comment> Kieffer, 1900: 813. Type species: <tp:taxon-name><tp:taxon-name-part taxon-name-part-type="genus">Pristaulacus</tp:taxon-name-part> <tp:taxon-name-part taxon-name-part-type="species">chlapowskii</tp:taxon-name-part></tp:taxon-name> Kieffer, designated by Kieffer, 1903: 455.</comment></tp:nomenclature-citation><tp:nomenclature-citation><tp:taxon-name><tp:taxon-name-part taxon-name-part-type="genus">Pristaulacus</tp:taxon-name-part></tp:taxon-name><comment> Kieffer: <xref ref-type="bibr" rid="B33">Kieffer 1903</xref>: 455; <xref ref-type="bibr" rid="B34">1910</xref>: 350; <xref ref-type="bibr" rid="B35">1911</xref>: 215; <xref ref-type="bibr" rid="B36">1912</xref>: 376; <xref ref-type="bibr" rid="B8">Bradley 1908</xref>: 212; <xref ref-type="bibr" rid="B24">Hedicke 1939</xref>: 4; <xref ref-type="bibr" rid="B37">Koslov 1988</xref>: 243; <xref ref-type="bibr" rid="B39">Konishi 1990</xref>: 641; <xref ref-type="bibr" rid="B2">Alekseev 1995</xref>: 39; <xref ref-type="bibr" rid="B42">Smith 2001</xref>: 277; <xref ref-type="bibr" rid="B52">Turrisi 2006</xref>: 28; <xref ref-type="bibr" rid="B53">Turrisi 2007</xref>: 28; <xref ref-type="bibr" rid="B62">Turrisi et al. 2009</xref>: 53; <xref ref-type="bibr" rid="B63">Watanabe et al. 2013</xref>: 188.</comment></tp:nomenclature-citation></tp:nomenclature-citation-list></tp:nomenclature><tp:treatment-sec sec-type="key"><title>Key to Chinese species of <italic><tp:taxon-name><tp:taxon-name-part taxon-name-part-type="genus">Pristaulacus</tp:taxon-name-part></tp:taxon-name></italic></title><table-wrap content-type="key" position="anchor" orientation="portrait"><table id="TID0ESTAE" rules="all"><tbody><tr><td rowspan="1" colspan="1">1</td><td rowspan="1" colspan="1">Hind margin of head straight or weakly concave, without medial groove (Figs <xref ref-type="fig" rid="F17">59</xref>, <xref ref-type="fig" rid="F20">72</xref>, <xref ref-type="fig" rid="F26">91</xref>, <xref ref-type="fig" rid="F32">114</xref>); occipital carina not interrupted (Figs <xref ref-type="fig" rid="F17">59</xref>, <xref ref-type="fig" rid="F20">72</xref>, <xref ref-type="fig" rid="F26">91</xref>, <xref ref-type="fig" rid="F32">114</xref>)</td><td rowspan="1" colspan="1">
                      <bold>2</bold>
                    </td></tr><tr><td rowspan="1" colspan="1">–</td><td rowspan="1" colspan="1">Hind margin of head more or less grooved medially (Figs <xref ref-type="fig" rid="F5">16</xref>, <xref ref-type="fig" rid="F8">27</xref>, <xref ref-type="fig" rid="F11">39</xref>, <xref ref-type="fig" rid="F14">48</xref>, <xref ref-type="fig" rid="F23">79</xref>, <xref ref-type="fig" rid="F29">103</xref>); occipital carina interrupted (Figs <xref ref-type="fig" rid="F5">16</xref>, <xref ref-type="fig" rid="F8">27</xref>, <xref ref-type="fig" rid="F11">39</xref>, <xref ref-type="fig" rid="F14">48</xref>, <xref ref-type="fig" rid="F23">79</xref>, <xref ref-type="fig" rid="F29">103</xref>)</td><td rowspan="1" colspan="1">
                      <bold>12</bold>
                    </td></tr><!--PageBreak--><tr><td rowspan="1" colspan="1">2</td><td rowspan="1" colspan="1">Lateroventral margin of pronotum without tooth-like process</td><td rowspan="1" colspan="1">
                      <bold><italic><tp:taxon-name><tp:taxon-name-part taxon-name-part-type="genus">Pristaulacus</tp:taxon-name-part> <tp:taxon-name-part taxon-name-part-type="species">pieli</tp:taxon-name-part></tp:taxon-name></italic> Kieffer</bold>
                    </td></tr><tr><td rowspan="1" colspan="1">–</td><td rowspan="1" colspan="1">Lateroventral margin of pronotum at least with one tooth-like process (Figs <xref ref-type="fig" rid="F5">19</xref>, <xref ref-type="fig" rid="F8">30</xref>, <xref ref-type="fig" rid="F11">42</xref>, <xref ref-type="fig" rid="F14">51</xref>, <xref ref-type="fig" rid="F17">62</xref>, <xref ref-type="fig" rid="F20">73</xref>, <xref ref-type="fig" rid="F23">82</xref>, <xref ref-type="fig" rid="F26">94</xref>, <xref ref-type="fig" rid="F29">104</xref>, <xref ref-type="fig" rid="F32">117</xref>)</td><td rowspan="1" colspan="1">
                      <bold>3</bold>
                    </td></tr><tr><td rowspan="1" colspan="1">3</td><td rowspan="1" colspan="1">Hind basitarsus 1.9 × longer than tarsomeres 2–5</td><td rowspan="1" colspan="1">
                      <bold><italic><tp:taxon-name><tp:taxon-name-part taxon-name-part-type="genus">Pristaulacus</tp:taxon-name-part> <tp:taxon-name-part taxon-name-part-type="species">rufipes</tp:taxon-name-part></tp:taxon-name></italic> Enderlein</bold>
                    </td></tr><tr><td rowspan="1" colspan="1">–</td><td rowspan="1" colspan="1">Hind basitarsus at most 1.3 × longer than tarsomeres 2–5</td><td rowspan="1" colspan="1">
                      <bold>4</bold>
                    </td></tr><tr><td rowspan="1" colspan="1">4</td><td rowspan="1" colspan="1">Occipital carina wide, 0.5 × diameter of ocellus, lamelliform, brownish</td><td rowspan="1" colspan="1">
                      <bold>5</bold>
                    </td></tr><tr><td rowspan="1" colspan="1">–</td><td rowspan="1" colspan="1">Occipital carina at most 0.2 × diameter of ocellus, pad-shaped, blackish</td><td rowspan="1" colspan="1">
                      <bold>7</bold>
                    </td></tr><tr><td rowspan="1" colspan="1">5</td><td rowspan="1" colspan="1">Large sized species (body length, excluding ovipositor about 15.0 mm); basal antennomeres very elongate (A3 8.3 × longer than wide, A4 14.0 × longer than wide)</td><td rowspan="1" colspan="1">
                      <bold><italic><tp:taxon-name><tp:taxon-name-part taxon-name-part-type="genus">Pristaulacus</tp:taxon-name-part> <tp:taxon-name-part taxon-name-part-type="species">longicornis</tp:taxon-name-part></tp:taxon-name></italic> Kieffer</bold>
                    </td></tr><tr><td rowspan="1" colspan="1">-</td><td rowspan="1" colspan="1">Medium sized species (body length, excluding ovipositor about 10.0-11.0 mm); basal antennomeres elongate (A3 5.0–6.0 × longer than wide, A4 10.0 × longer than wide) (Fig. <xref ref-type="fig" rid="F20">67</xref>)</td><td rowspan="1" colspan="1">
                      <bold>6</bold>
                    </td></tr><tr><td rowspan="1" colspan="1">6</td><td rowspan="1" colspan="1">Metasoma entirely blackish, at most slightly lightened basally (Fig. <xref ref-type="fig" rid="F21">75</xref>)</td><td rowspan="1" colspan="1">
                      <bold><italic><tp:taxon-name><tp:taxon-name-part taxon-name-part-type="genus">Pristaulacus</tp:taxon-name-part> <tp:taxon-name-part taxon-name-part-type="species">intermedius</tp:taxon-name-part></tp:taxon-name></italic> Uchida</bold>
                    </td></tr><tr><td rowspan="1" colspan="1">–</td><td rowspan="1" colspan="1">Metasoma extensively reddish orange</td><td rowspan="1" colspan="1">
                      <bold><italic><tp:taxon-name><tp:taxon-name-part taxon-name-part-type="genus">Pristaulacus</tp:taxon-name-part> <tp:taxon-name-part taxon-name-part-type="species">karinulus</tp:taxon-name-part></tp:taxon-name></italic> Smith</bold>
                    </td></tr><tr><td rowspan="1" colspan="1">7</td><td rowspan="1" colspan="1">Hind coxa entirely smooth, polished</td><td rowspan="1" colspan="1">
                      <bold><italic><tp:taxon-name><tp:taxon-name-part taxon-name-part-type="genus">Pristaulacus</tp:taxon-name-part> <tp:taxon-name-part taxon-name-part-type="species">memnonius</tp:taxon-name-part></tp:taxon-name></italic> Sun &amp; Sheng</bold>
                    </td></tr><tr><td rowspan="1" colspan="1">–</td><td rowspan="1" colspan="1">Hind coxa transverse-carinate or rugose</td><td rowspan="1" colspan="1">
                      <bold>8</bold>
                    </td></tr><tr><td rowspan="1" colspan="1">8</td><td rowspan="1" colspan="1">Hind coxa rugose</td><td rowspan="1" colspan="1">
                      <bold><italic><tp:taxon-name><tp:taxon-name-part taxon-name-part-type="genus">Pristaulacus</tp:taxon-name-part> <tp:taxon-name-part taxon-name-part-type="species">zhejiangensis</tp:taxon-name-part></tp:taxon-name></italic> He &amp; Ma</bold>
                    </td></tr><tr><td rowspan="1" colspan="1">–</td><td rowspan="1" colspan="1">Hind coxa transverse-carinate</td><td rowspan="1" colspan="1">
                      <bold>9</bold>
                    </td></tr><tr><td rowspan="1" colspan="1">9</td><td rowspan="1" colspan="1">Forewing with vein 2-rs+m short, cells SM2 and D1 continuous</td><td rowspan="1" colspan="1">
                      <bold><italic><tp:taxon-name><tp:taxon-name-part taxon-name-part-type="genus">Pristaulacus</tp:taxon-name-part> <tp:taxon-name-part taxon-name-part-type="species">albitarsatus</tp:taxon-name-part></tp:taxon-name></italic> Sun &amp; Sheng</bold>
                    </td></tr><tr><td rowspan="1" colspan="1">–</td><td rowspan="1" colspan="1">Forewing with vein 2-rs+m long, cells SM2 and D1 distinctly separated (Figs <xref ref-type="fig" rid="F27">95</xref>, <xref ref-type="fig" rid="F33">118</xref>)</td><td rowspan="1" colspan="1">
                      <bold>10</bold>
                    </td></tr><tr><td rowspan="1" colspan="1">10</td><td rowspan="1" colspan="1">Metasoma entirely black (Fig. <xref ref-type="fig" rid="F27">98</xref>); hind tarsus black (Fig. <xref ref-type="fig" rid="F25">88</xref>)</td><td rowspan="1" colspan="1">
                      <bold><italic><tp:taxon-name><tp:taxon-name-part taxon-name-part-type="genus">Pristaulacus</tp:taxon-name-part> <tp:taxon-name-part taxon-name-part-type="species">obscurus</tp:taxon-name-part></tp:taxon-name></italic> sp. n.</bold>
                    </td></tr><tr><td rowspan="1" colspan="1">–</td><td rowspan="1" colspan="1">Metasoma at least with first tergite brown (Figs <xref ref-type="fig" rid="F18">65</xref>, <xref ref-type="fig" rid="F33">121</xref>); hind tarsus yellowish-brown (Figs <xref ref-type="fig" rid="F16">56</xref>, <xref ref-type="fig" rid="F31">111</xref>)</td><td rowspan="1" colspan="1">
                      <bold>11</bold>
                    </td></tr><tr><td rowspan="1" colspan="1">11</td><td rowspan="1" colspan="1">Frons with yellow areas around antennae (Fig. <xref ref-type="fig" rid="F17">58</xref>); propleuron largely finely rugose with small smooth area posterodorsally (Fig. <xref ref-type="fig" rid="F17">60</xref>)</td><td rowspan="1" colspan="1">
                      <bold><italic><tp:taxon-name><tp:taxon-name-part taxon-name-part-type="genus">Pristaulacus</tp:taxon-name-part> <tp:taxon-name-part taxon-name-part-type="species">fopingi</tp:taxon-name-part></tp:taxon-name></italic> sp. n.</bold>
                    </td></tr><tr><td rowspan="1" colspan="1">–</td><td rowspan="1" colspan="1">Frons entirely black (Fig. <xref ref-type="fig" rid="F32">113</xref>); propleuron densely punctate ventrally, finely rugose with small smooth area dorsally (Fig. <xref ref-type="fig" rid="F32">115</xref>)</td><td rowspan="1" colspan="1">
                      <bold><italic><tp:taxon-name><tp:taxon-name-part taxon-name-part-type="genus">Pristaulacus</tp:taxon-name-part> <tp:taxon-name-part taxon-name-part-type="species">rufobalteatus</tp:taxon-name-part></tp:taxon-name></italic> Cameron</bold>
                    </td></tr><tr><td rowspan="1" colspan="1">12</td><td rowspan="1" colspan="1">Pronotum, in lateral view, with two projecting tooth-like processes, one anteroventral, the other ventral; pretarsal claw with six tooth-like processes</td><td rowspan="1" colspan="1">
                      <bold>13</bold>
                    </td></tr><tr><td rowspan="1" colspan="1">–</td><td rowspan="1" colspan="1">Pronotum with one anteroventrally projecting tooth-like process; pretarsal claw with four or five tooth-like processes</td><td rowspan="1" colspan="1">
                      <bold>16</bold>
                    </td></tr><tr><td rowspan="1" colspan="1">13</td><td rowspan="1" colspan="1">Occipital groove pronounced, as deep or deeper than wide</td><td rowspan="1" colspan="1">
                      <bold><italic><tp:taxon-name><tp:taxon-name-part taxon-name-part-type="genus">Pristaulacus</tp:taxon-name-part> <tp:taxon-name-part taxon-name-part-type="species">asiaticus</tp:taxon-name-part></tp:taxon-name></italic> Turrisi &amp; Smith</bold>
                    </td></tr><tr><td rowspan="1" colspan="1">–</td><td rowspan="1" colspan="1">Occipital groove shallow, less deep than wide (Fig. <xref ref-type="fig" rid="F29">103</xref>)</td><td rowspan="1" colspan="1">
                      <bold>14</bold>
                    </td></tr><tr><td rowspan="1" colspan="1">14</td><td rowspan="1" colspan="1">Ovipositor 1.4 × forewing length</td><td rowspan="1" colspan="1">
                      <bold><italic><tp:taxon-name><tp:taxon-name-part taxon-name-part-type="genus">Pristaulacus</tp:taxon-name-part> <tp:taxon-name-part taxon-name-part-type="species">nobilei</tp:taxon-name-part></tp:taxon-name></italic> Turrisi &amp; Smith</bold>
                    </td></tr><tr><td rowspan="1" colspan="1">–</td><td rowspan="1" colspan="1">Ovipositor 0.8–0.9 × forewing length</td><td rowspan="1" colspan="1">
                      <bold>15</bold>
                    </td></tr><!--PageBreak--><tr><td rowspan="1" colspan="1">15</td><td rowspan="1" colspan="1">Forewing with vein 2-rs+m short, cells SM2 and D1 slightly separated; propleuron dull, finely rugose with small smooth area dorsally</td><td rowspan="1" colspan="1">
                      <bold><italic><tp:taxon-name><tp:taxon-name-part taxon-name-part-type="genus">Pristaulacus</tp:taxon-name-part> <tp:taxon-name-part taxon-name-part-type="species">iosephi</tp:taxon-name-part></tp:taxon-name></italic> Turrisi &amp; Madl</bold>
                    </td></tr><tr><td rowspan="1" colspan="1">–</td><td rowspan="1" colspan="1">Forewing with vein 2-rs+m long, cells SM2 and D1 distantly separated (Fig. <xref ref-type="fig" rid="F30">107</xref>); propleuron shiny, largely smooth with sparse fine punctures (Fig. <xref ref-type="fig" rid="F29">104</xref>)</td><td rowspan="1" colspan="1">
                      <bold><italic><tp:taxon-name><tp:taxon-name-part taxon-name-part-type="genus">Pristaulacus</tp:taxon-name-part> <tp:taxon-name-part taxon-name-part-type="species">pseudoiosephi</tp:taxon-name-part></tp:taxon-name></italic> sp. n.</bold>
                    </td></tr><tr><td rowspan="1" colspan="1">16</td><td rowspan="1" colspan="1">Occipital carina not interrupted along occipital medial groove (Fig. <xref ref-type="fig" rid="F14">49</xref>); occipital medial groove V-shaped, its depth very shallow (Fig. <xref ref-type="fig" rid="F14">49</xref>)</td><td rowspan="1" colspan="1">
                      <bold><italic><tp:taxon-name><tp:taxon-name-part taxon-name-part-type="genus">Pristaulacus</tp:taxon-name-part> <tp:taxon-name-part taxon-name-part-type="species">excisus</tp:taxon-name-part></tp:taxon-name></italic> Turner</bold>
                    </td></tr><tr><td rowspan="1" colspan="1">–</td><td rowspan="1" colspan="1">Occipital carina interrupted along occipital medial groove; occipital medial groove abruptly shaped, from narrow to wide and deep (Figs <xref ref-type="fig" rid="F8">27</xref>, <xref ref-type="fig" rid="F11">39</xref>)</td><td rowspan="1" colspan="1">
                      <bold>17</bold>
                    </td></tr><tr><td rowspan="1" colspan="1">17</td><td rowspan="1" colspan="1">Forewing with wide and irregular brown spots on basal part, below stigma and on apex</td><td rowspan="1" colspan="1">
                      <bold><italic><tp:taxon-name><tp:taxon-name-part taxon-name-part-type="genus">Pristaulacus</tp:taxon-name-part> <tp:taxon-name-part taxon-name-part-type="species">comptipennis</tp:taxon-name-part></tp:taxon-name></italic> Enderlein</bold>
                    </td></tr><tr><td rowspan="1" colspan="1">–</td><td rowspan="1" colspan="1">Forewing with only one brown spot below stigma</td><td rowspan="1" colspan="1">
                      <bold>18</bold>
                    </td></tr><tr><td rowspan="1" colspan="1">18</td><td rowspan="1" colspan="1">Mesoscutum mostly areolate-rugose</td><td rowspan="1" colspan="1">
                      <bold><italic><tp:taxon-name><tp:taxon-name-part taxon-name-part-type="genus">Pristaulacus</tp:taxon-name-part> <tp:taxon-name-part taxon-name-part-type="species">porcatus</tp:taxon-name-part></tp:taxon-name></italic> Sun &amp; Sheng</bold>
                    </td></tr><tr><td rowspan="1" colspan="1">–</td><td rowspan="1" colspan="1">Mesoscutum mostly transverse-carinate (Figs <xref ref-type="fig" rid="F5">18</xref>, <xref ref-type="fig" rid="F8">29</xref>)</td><td rowspan="1" colspan="1">
                      <bold>19</bold>
                    </td></tr><tr><td rowspan="1" colspan="1">19</td><td rowspan="1" colspan="1">Setae on body golden brown (Fig. <xref ref-type="fig" rid="F7">24</xref>); punctures on frons deep and dense, distance between punctures 0.5–1.0 × diameter of a puncture (Fig. <xref ref-type="fig" rid="F8">26</xref>)</td><td rowspan="1" colspan="1">
                      <bold><italic><tp:taxon-name><tp:taxon-name-part taxon-name-part-type="genus">Pristaulacus</tp:taxon-name-part> <tp:taxon-name-part taxon-name-part-type="species">centralis</tp:taxon-name-part></tp:taxon-name></italic> sp. n.</bold>
                    </td></tr><tr><td rowspan="1" colspan="1">–</td><td rowspan="1" colspan="1">Setae on body white (Fig. <xref ref-type="fig" rid="F4">13</xref>); punctures on frons deep and scattered, distance between punctures 2.0–3.0 × diameter of a puncture (Fig. <xref ref-type="fig" rid="F5">15</xref>)</td><td rowspan="1" colspan="1">
                      <bold><italic><tp:taxon-name><tp:taxon-name-part taxon-name-part-type="genus">Pristaulacus</tp:taxon-name-part> <tp:taxon-name-part taxon-name-part-type="species">calidus</tp:taxon-name-part></tp:taxon-name></italic> sp. n.</bold>
                    </td></tr></tbody></table></table-wrap></tp:treatment-sec><tp:treatment-sec><!--Section generated to contain objects referenced in tp:taxon-treatment.--><fig id="F17" position="float" orientation="portrait"><label>Figures 57–62.</label><caption><p>
          <italic><tp:taxon-name><tp:taxon-name-part taxon-name-part-type="genus">Pristaulacus</tp:taxon-name-part> <tp:taxon-name-part taxon-name-part-type="species">fopingi</tp:taxon-name-part></tp:taxon-name></italic> sp. n., holotype, male. <bold>57</bold> Antennae <bold>58</bold> head anterior <bold>59</bold> head dorsal <bold>60</bold> head lateral <bold>61</bold> mesosoma dorsal <bold>62</bold> mesosoma lateral. Scale bar: 1 mm.</p></caption><graphic xmlns:xlink="http://www.w3.org/1999/xlink" xlink:href="zookeys-587-077-g017.jpg" position="float" orientation="portrait" xlink:type="simple" id="oo_88021.jpg"/></fig><fig id="F20" position="float" orientation="portrait"><label>Figures 67–73.</label><caption><p>
          <italic><tp:taxon-name><tp:taxon-name-part taxon-name-part-type="genus">Pristaulacus</tp:taxon-name-part> <tp:taxon-name-part taxon-name-part-type="species">intermedius</tp:taxon-name-part></tp:taxon-name></italic> Uchida, 1932, female. <bold>67</bold> Antenna <bold>68</bold> hind tarsus <bold>69</bold> head anterior <bold>70</bold> head dorsal <bold>71</bold> head lateral <bold>72</bold> mesosoma dorsal <bold>73</bold> mesosoma lateral. Scale bar: 1 mm.</p></caption><graphic xmlns:xlink="http://www.w3.org/1999/xlink" xlink:href="zookeys-587-077-g020.jpg" position="float" orientation="portrait" xlink:type="simple" id="oo_88027.jpg"/></fig><fig id="F26" position="float" orientation="portrait"><label>Figures 89–94.</label><caption><p>
          <italic><tp:taxon-name><tp:taxon-name-part taxon-name-part-type="genus">Pristaulacus</tp:taxon-name-part> <tp:taxon-name-part taxon-name-part-type="species">obscurus</tp:taxon-name-part></tp:taxon-name></italic> sp. n., holotype, female. <bold>89</bold> Antenna <bold>90</bold> head anterior <bold>91</bold> head dorsal <bold>92</bold> head lateral <bold>93</bold> mesosoma dorsal <bold>94</bold> mesosoma lateral. Scale bar: 1 mm.</p></caption><graphic xmlns:xlink="http://www.w3.org/1999/xlink" xlink:href="zookeys-587-077-g026.jpg" position="float" orientation="portrait" xlink:type="simple" id="oo_88038.jpg"/></fig><fig id="F32" position="float" orientation="portrait"><label>Figures 112–117.</label><caption><p>
          <italic><tp:taxon-name><tp:taxon-name-part taxon-name-part-type="genus">Pristaulacus</tp:taxon-name-part> <tp:taxon-name-part taxon-name-part-type="species">rufobalteatus</tp:taxon-name-part></tp:taxon-name></italic> Cameron, 1907, female. <bold>112</bold> Antennae <bold>113</bold> head anterior <bold>114</bold> head dorsal <bold>115</bold> head lateral <bold>116</bold> mesosoma dorsal <bold>117</bold> mesosoma lateral. Scale bar: 1 mm.</p></caption><graphic xmlns:xlink="http://www.w3.org/1999/xlink" xlink:href="zookeys-587-077-g032.jpg" position="float" orientation="portrait" xlink:type="simple" id="oo_88051.jpg"/></fig><fig id="F5" position="float" orientation="portrait"><label>Figures 14–19.</label><caption><p>
          <italic><tp:taxon-name><tp:taxon-name-part taxon-name-part-type="genus">Pristaulacus</tp:taxon-name-part> <tp:taxon-name-part taxon-name-part-type="species">calidus</tp:taxon-name-part></tp:taxon-name></italic> sp. n., holotype, male. <bold>14</bold> Antennae <bold>15</bold> head anterior <bold>16</bold> head dorsal <bold>17</bold> head lateral <bold>18</bold> mesosoma dorsal <bold>19</bold> mesosoma lateral. Scale bar: 1 mm.</p></caption><graphic xmlns:xlink="http://www.w3.org/1999/xlink" xlink:href="zookeys-587-077-g005.jpg" position="float" orientation="portrait" xlink:type="simple" id="oo_87998.jpg"/></fig><fig id="F8" position="float" orientation="portrait"><label>Figures 25–30.</label><caption><p>
          <italic><tp:taxon-name><tp:taxon-name-part taxon-name-part-type="genus">Pristaulacus</tp:taxon-name-part> <tp:taxon-name-part taxon-name-part-type="species">centralis</tp:taxon-name-part></tp:taxon-name></italic> sp. n., holotype, female. <bold>25</bold> Antennae <bold>26</bold> head anterior <bold>27</bold> head dorsal <bold>28</bold> head lateral <bold>29</bold> mesosoma dorsal <bold>30</bold> mesosoma lateral. Scale bar: 1 mm.</p></caption><graphic xmlns:xlink="http://www.w3.org/1999/xlink" xlink:href="zookeys-587-077-g008.jpg" position="float" orientation="portrait" xlink:type="simple" id="oo_88001.jpg"/></fig><fig id="F11" position="float" orientation="portrait"><label>Figures 36–42.</label><caption><p>
          <italic><tp:taxon-name><tp:taxon-name-part taxon-name-part-type="genus">Pristaulacus</tp:taxon-name-part> <tp:taxon-name-part taxon-name-part-type="species">comptipennis</tp:taxon-name-part></tp:taxon-name></italic> Enderlein, 1912, female. <bold>36</bold> Antenna <bold>37</bold> hind tarsus <bold>38</bold> head anterior <bold>39</bold> head dorsal <bold>40</bold> head lateral <bold>41</bold> mesosoma dorsal <bold>42</bold> mesosoma lateral. Scale bar: 1 mm.</p></caption><graphic xmlns:xlink="http://www.w3.org/1999/xlink" xlink:href="zookeys-587-077-g011.jpg" position="float" orientation="portrait" xlink:type="simple" id="oo_88007.jpg"/></fig><fig id="F14" position="float" orientation="portrait"><label>Figures 46–51.</label><caption><p>
          <italic><tp:taxon-name><tp:taxon-name-part taxon-name-part-type="genus">Pristaulacus</tp:taxon-name-part> <tp:taxon-name-part taxon-name-part-type="species">excisus</tp:taxon-name-part></tp:taxon-name></italic> Turner, 1922, male. <bold>46</bold> Antenna <bold>47</bold> head anterior <bold>48</bold> head dorsal <bold>49</bold> head lateral <bold>50</bold> mesosoma dorsal <bold>51</bold> mesosoma lateral. Scale bar: 1 mm.</p></caption><graphic xmlns:xlink="http://www.w3.org/1999/xlink" xlink:href="zookeys-587-077-g014.jpg" position="float" orientation="portrait" xlink:type="simple" id="oo_88014.jpg"/></fig><fig id="F23" position="float" orientation="portrait"><label>Figures 77–82.</label><caption><p>
          <italic><tp:taxon-name><tp:taxon-name-part taxon-name-part-type="genus">Pristaulacus</tp:taxon-name-part> <tp:taxon-name-part taxon-name-part-type="species">iosephi</tp:taxon-name-part></tp:taxon-name></italic> Turrisi &amp; Madl, 2013, female. <bold>77</bold> Antennae <bold>78</bold> head anterior <bold>79</bold> head dorsal <bold>80</bold> head lateral <bold>81</bold> mesosoma dorsal <bold>82</bold> mesosoma lateral. Scale bar: 1 mm.</p></caption><graphic xmlns:xlink="http://www.w3.org/1999/xlink" xlink:href="zookeys-587-077-g023.jpg" position="float" orientation="portrait" xlink:type="simple" id="oo_88033.jpg"/></fig><fig id="F29" position="float" orientation="portrait"><label>Figures 100–106.</label><caption><p>
          <italic><tp:taxon-name><tp:taxon-name-part taxon-name-part-type="genus">Pristaulacus</tp:taxon-name-part> <tp:taxon-name-part taxon-name-part-type="species">pseudoiosephi</tp:taxon-name-part></tp:taxon-name></italic> sp. n., paratype, female. <bold>100</bold> Antenna <bold>101</bold> hind tarsi <bold>102</bold> head anterior <bold>103</bold> head dorsal <bold>104</bold> head lateral <bold>105</bold> mesosoma dorsal <bold>106</bold> mesosoma lateral. Scale bar: 1 mm.</p></caption><graphic xmlns:xlink="http://www.w3.org/1999/xlink" xlink:href="zookeys-587-077-g029.jpg" position="float" orientation="portrait" xlink:type="simple" id="oo_88044.jpg"/></fig><fig id="F21" position="float" orientation="portrait"><label>Figures 74–75.</label><caption><p>
          <italic><tp:taxon-name><tp:taxon-name-part taxon-name-part-type="genus">Pristaulacus</tp:taxon-name-part> <tp:taxon-name-part taxon-name-part-type="species">intermedius</tp:taxon-name-part></tp:taxon-name></italic> Uchida, 1932, female. <bold>74</bold> Forewing and hind wing <bold>75</bold> metasoma lateral. Scale bar: 1 mm.</p></caption><graphic xmlns:xlink="http://www.w3.org/1999/xlink" xlink:href="zookeys-587-077-g021.jpg" position="float" orientation="portrait" xlink:type="simple" id="oo_88029.jpg"/></fig><fig id="F27" position="float" orientation="portrait"><label>Figures 95–98.</label><caption><p>
          <italic><tp:taxon-name><tp:taxon-name-part taxon-name-part-type="genus">Pristaulacus</tp:taxon-name-part> <tp:taxon-name-part taxon-name-part-type="species">obscurus</tp:taxon-name-part></tp:taxon-name></italic> sp. n., holotype, female. <bold>95</bold> Forewing <bold>96</bold> hind coxae <bold>97</bold> hind tarsus <bold>98</bold> metasoma lateral. Scale bar: 1 mm.</p></caption><graphic xmlns:xlink="http://www.w3.org/1999/xlink" xlink:href="zookeys-587-077-g027.jpg" position="float" orientation="portrait" xlink:type="simple" id="oo_88055.jpg"/></fig><fig id="F33" position="float" orientation="portrait"><label>Figures 118–121.</label><caption><p>
          <italic><tp:taxon-name><tp:taxon-name-part taxon-name-part-type="genus">Pristaulacus</tp:taxon-name-part> <tp:taxon-name-part taxon-name-part-type="species">rufobalteatus</tp:taxon-name-part></tp:taxon-name></italic> Cameron, 1907, female. <bold>118</bold> Forewing and hind wing <bold>119</bold> hind coxae <bold>120</bold> hind tarsus <bold>121</bold> metasoma lateral. Scale bar: 1 mm.</p></caption><graphic xmlns:xlink="http://www.w3.org/1999/xlink" xlink:href="zookeys-587-077-g033.jpg" position="float" orientation="portrait" xlink:type="simple" id="oo_88053.jpg"/></fig><fig id="F25" position="float" orientation="portrait"><label>Figure 88.</label><caption><p>
          <italic><tp:taxon-name><tp:taxon-name-part taxon-name-part-type="genus">Pristaulacus</tp:taxon-name-part> <tp:taxon-name-part taxon-name-part-type="species">obscurus</tp:taxon-name-part></tp:taxon-name></italic> sp. n., holotype, female, habitus, lateral. Scale bar: 1 mm.</p></caption><graphic xmlns:xlink="http://www.w3.org/1999/xlink" xlink:href="zookeys-587-077-g025.jpg" position="float" orientation="portrait" xlink:type="simple" id="oo_88036.jpg"/></fig><fig id="F18" position="float" orientation="portrait"><label>Figures 63–65.</label><caption><p>
          <italic><tp:taxon-name><tp:taxon-name-part taxon-name-part-type="genus">Pristaulacus</tp:taxon-name-part> <tp:taxon-name-part taxon-name-part-type="species">fopingi</tp:taxon-name-part></tp:taxon-name></italic> sp. n., holotype, male. <bold>63</bold> Hind coxae <bold>64</bold> hind tarsus <bold>65</bold> metasoma lateral. Scale bar: 1 mm.</p></caption><graphic xmlns:xlink="http://www.w3.org/1999/xlink" xlink:href="zookeys-587-077-g018.jpg" position="float" orientation="portrait" xlink:type="simple" id="oo_88023.jpg"/></fig><fig id="F16" position="float" orientation="portrait"><label>Figure 56.</label><caption><p>
          <italic><tp:taxon-name><tp:taxon-name-part taxon-name-part-type="genus">Pristaulacus</tp:taxon-name-part> <tp:taxon-name-part taxon-name-part-type="species">fopingi</tp:taxon-name-part></tp:taxon-name></italic> sp. n., holotype, male, habitus, lateral. Scale bar: 1 mm.</p></caption><graphic xmlns:xlink="http://www.w3.org/1999/xlink" xlink:href="zookeys-587-077-g016.jpg" position="float" orientation="portrait" xlink:type="simple" id="oo_88018.jpg"/></fig><fig id="F31" position="float" orientation="portrait"><label>Figure 111.</label><caption><p>
          <italic><tp:taxon-name><tp:taxon-name-part taxon-name-part-type="genus">Pristaulacus</tp:taxon-name-part> <tp:taxon-name-part taxon-name-part-type="species">rufobalteatus</tp:taxon-name-part></tp:taxon-name></italic> Cameron, 1907, female, habitus, lateral. Scale bar: 1 mm.</p></caption><graphic xmlns:xlink="http://www.w3.org/1999/xlink" xlink:href="zookeys-587-077-g031.jpg" position="float" orientation="portrait" xlink:type="simple" id="oo_88048.jpg"/></fig><fig id="F30" position="float" orientation="portrait"><label>Figures 107–110.</label><caption><p>
          <italic><tp:taxon-name><tp:taxon-name-part taxon-name-part-type="genus">Pristaulacus</tp:taxon-name-part> <tp:taxon-name-part taxon-name-part-type="species">pseudoiosephi</tp:taxon-name-part></tp:taxon-name></italic> sp. n., paratype, female. <bold>107</bold> Forewing and hind wing <bold>108</bold> hind coxae <bold>109</bold> metasoma lateral <bold>110</bold> metasoma dorsal. Scale bar: 1 mm.</p></caption><graphic xmlns:xlink="http://www.w3.org/1999/xlink" xlink:href="zookeys-587-077-g030.jpg" position="float" orientation="portrait" xlink:type="simple" id="oo_88047.jpg"/></fig><fig id="F7" position="float" orientation="portrait"><label>Figure 24.</label><caption><p>
          <italic><tp:taxon-name><tp:taxon-name-part taxon-name-part-type="genus">Pristaulacus</tp:taxon-name-part> <tp:taxon-name-part taxon-name-part-type="species">centralis</tp:taxon-name-part></tp:taxon-name></italic> sp. n., holotype, female, habitus, lateral. Scale bar: 1 mm.</p></caption><graphic xmlns:xlink="http://www.w3.org/1999/xlink" xlink:href="zookeys-587-077-g007.jpg" position="float" orientation="portrait" xlink:type="simple" id="oo_88000.jpg"/></fig><fig id="F4" position="float" orientation="portrait"><label>Figure 13.</label><caption><p>
          <italic><tp:taxon-name><tp:taxon-name-part taxon-name-part-type="genus">Pristaulacus</tp:taxon-name-part> <tp:taxon-name-part taxon-name-part-type="species">calidus</tp:taxon-name-part></tp:taxon-name></italic> sp. n., holotype, male, habitus, lateral. Scale bar: 1 mm.</p></caption><graphic xmlns:xlink="http://www.w3.org/1999/xlink" xlink:href="zookeys-587-077-g004.jpg" position="float" orientation="portrait" xlink:type="simple" id="oo_87997.jpg"/></fig></tp:treatment-sec><ref-list><ref id="B33"><mixed-citation xmlns:xlink="http://www.w3.org/1999/xlink" xlink:type="simple">
          <person-group><name name-style="western"><surname>Kieffer</surname><given-names>JJ</given-names></name></person-group> (<year>1903</year>) <article-title>Les Evaniides.</article-title> In: <person-group><name name-style="western"><surname>André</surname><given-names>E</given-names></name></person-group> (<role>Ed.</role>) <source>Species des Hyménoptères d’Europe&amp; d’Algerie</source> <volume>7</volume>(<issue>2</issue>): <fpage>357</fpage>–<lpage>482</lpage>.</mixed-citation></ref><ref id="B34"><mixed-citation xmlns:xlink="http://www.w3.org/1999/xlink" xlink:type="simple">
          <person-group><name name-style="western"><surname>Kieffer</surname><given-names>JJ</given-names></name></person-group> (<year>1910</year>) <article-title>Diagnoses de nouveaux genres d’<tp:taxon-name><tp:taxon-name-part taxon-name-part-type="subfamily">Aulacinae</tp:taxon-name-part></tp:taxon-name> (Hym.).</article-title> <source>Bulletin de la Société Entomologique de France</source> <volume>1910</volume>: <lpage>350</lpage>.</mixed-citation></ref><ref id="B35"><mixed-citation xmlns:xlink="http://www.w3.org/1999/xlink" xlink:type="simple">
          <person-group><name name-style="western"><surname>Kieffer</surname><given-names>JJ</given-names></name></person-group> (<year>1911</year>) <article-title>Étude sur les Évaniides exotiques (Hym.) du British <named-content xlink:type="simple" content-type="institution" xlink:href="http://grbio.org/institution/museum-0">Museum</named-content> de Londres.</article-title> <source>Annales de la Société Entomologique de France</source> <volume>80</volume>: <fpage>151</fpage>–<lpage>230</lpage>.</mixed-citation></ref><ref id="B36"><mixed-citation xmlns:xlink="http://www.w3.org/1999/xlink" xlink:type="simple">
          <person-group><name name-style="western"><surname>Kieffer</surname><given-names>JJ</given-names></name></person-group> (<year>1912</year>) <article-title><tp:taxon-name><tp:taxon-name-part taxon-name-part-type="order">Hymenoptera</tp:taxon-name-part></tp:taxon-name>, <tp:taxon-name><tp:taxon-name-part taxon-name-part-type="superfamily">Ichneumonidea</tp:taxon-name-part></tp:taxon-name>, <tp:taxon-name><tp:taxon-name-part taxon-name-part-type="family">Evaniidae</tp:taxon-name-part></tp:taxon-name>.</article-title> <source>Das Tierreich</source>, <publisher-name>Verlag von R. Friedländer und Sohn</publisher-name>, <publisher-loc>Berlin</publisher-loc>, <size units="page">IXIX + 431 pp</size>.</mixed-citation></ref><ref id="B8"><mixed-citation xmlns:xlink="http://www.w3.org/1999/xlink" xlink:type="simple">
          <person-group><name name-style="western"><surname>Bradley</surname><given-names>JC</given-names></name></person-group> (<year>1908</year>) <article-title>The <tp:taxon-name><tp:taxon-name-part taxon-name-part-type="family">Evaniidae</tp:taxon-name-part></tp:taxon-name>, ensign-flies, an archaic family ofHymenoptera.</article-title> <source>Transactions of the American Entomological Society</source> <volume>34</volume>: <fpage>101</fpage>–<lpage>194</lpage>.</mixed-citation></ref><ref id="B24"><mixed-citation xmlns:xlink="http://www.w3.org/1999/xlink" xlink:type="simple">
          <person-group><name name-style="western"><surname>Hedicke</surname><given-names>H</given-names></name></person-group> (<year>1939</year>) <article-title><tp:taxon-name><tp:taxon-name-part taxon-name-part-type="family">Aulacidae</tp:taxon-name-part></tp:taxon-name>.</article-title> In: <person-group><name name-style="western"><surname>Hedicke</surname><given-names>H</given-names></name></person-group> (<role>Ed.</role>) <source>Hymenopterorum Catalogus</source>, <issue>Pars 10</issue>. <publisher-name>Dr. W. Junk</publisher-name>, <publisher-loc>Gravenhage</publisher-loc>, <fpage>1</fpage>–<lpage>28</lpage>.</mixed-citation></ref><ref id="B37"><mixed-citation xmlns:xlink="http://www.w3.org/1999/xlink" xlink:type="simple">
          <person-group><name name-style="western"><surname>Koslov</surname><given-names>MA</given-names></name></person-group> (<year>1988</year>) <article-title><tp:taxon-name><tp:taxon-name-part taxon-name-part-type="family">Aulacidae</tp:taxon-name-part></tp:taxon-name>.</article-title> In: <person-group><name name-style="western"><surname>Medvedev</surname><given-names>GS</given-names></name></person-group> (<role>Ed.</role>) <issue-title>[Keys to the Insects of the European Part of the USSR], Vol.</issue-title> <source>III, <tp:taxon-name><tp:taxon-name-part taxon-name-part-type="order">Hymenoptera</tp:taxon-name-part></tp:taxon-name>, Part VI <tp:taxon-name><tp:taxon-name-part taxon-name-part-type="suborder">Symphyta</tp:taxon-name-part></tp:taxon-name>. Akademia Nauk SSSR, Zoologischkie Institut</source>, <fpage>242</fpage>–<lpage>244</lpage>. <comment>[In Russian]</comment></mixed-citation></ref><ref id="B39"><mixed-citation xmlns:xlink="http://www.w3.org/1999/xlink" xlink:type="simple">
          <person-group><name name-style="western"><surname>Konishi</surname><given-names>K</given-names></name></person-group> (<year>1990</year>) <article-title>A revision of the <tp:taxon-name><tp:taxon-name-part taxon-name-part-type="family">Aulacidae</tp:taxon-name-part></tp:taxon-name> of Japan (<tp:taxon-name><tp:taxon-name-part taxon-name-part-type="order">Hymenoptera</tp:taxon-name-part></tp:taxon-name>, <tp:taxon-name><tp:taxon-name-part taxon-name-part-type="superfamily">Evanioidea</tp:taxon-name-part></tp:taxon-name>).</article-title> <source>Japanese Journal of Entomology</source> <volume>58</volume>: <fpage>637</fpage>–<lpage>655</lpage>.</mixed-citation></ref><ref id="B2"><mixed-citation xmlns:xlink="http://www.w3.org/1999/xlink" xlink:type="simple">
          <person-group><name name-style="western"><surname>Alekseev</surname><given-names>VN</given-names></name></person-group> (<year>1995</year>) [<trans-title xml:lang="en"><tp:taxon-name><tp:taxon-name-part taxon-name-part-type="superfamily">Evaniodea</tp:taxon-name-part></tp:taxon-name></trans-title>]. In: <person-group><name name-style="western"><surname>Lehr</surname><given-names>PA</given-names></name></person-group> (<role>Ed.</role>) [<trans-source xml:lang="en">Keys to Insects of Russian Far East. Vol. IV. <tp:taxon-name><tp:taxon-name-part taxon-name-part-type="order">Neuropteroidea</tp:taxon-name-part></tp:taxon-name>, <tp:taxon-name><tp:taxon-name-part taxon-name-part-type="order">Mecoptera</tp:taxon-name-part></tp:taxon-name>, <tp:taxon-name><tp:taxon-name-part taxon-name-part-type="order">Hymenoptera</tp:taxon-name-part></tp:taxon-name>. Part 2. <tp:taxon-name><tp:taxon-name-part taxon-name-part-type="order">Hymenoptera</tp:taxon-name-part></tp:taxon-name></trans-source>], <publisher-loc>Vladivostok</publisher-loc>, <size units="page">599 pp</size>. <comment>[In Russian]</comment></mixed-citation></ref><ref id="B42"><mixed-citation xmlns:xlink="http://www.w3.org/1999/xlink" xlink:type="simple">
          <person-group><name name-style="western"><surname>Smith</surname><given-names>DR</given-names></name></person-group> (<year>2001</year>) <article-title>World catalog of the family <tp:taxon-name><tp:taxon-name-part taxon-name-part-type="family">Aulacidae</tp:taxon-name-part></tp:taxon-name> (<tp:taxon-name><tp:taxon-name-part taxon-name-part-type="order">Hymenoptera</tp:taxon-name-part></tp:taxon-name>).</article-title> <source>Contribution on Entomology, International</source> <volume>4</volume>(<issue>3</issue>): <fpage>261</fpage>–<lpage>319</lpage>.</mixed-citation></ref><ref id="B52"><mixed-citation xmlns:xlink="http://www.w3.org/1999/xlink" xlink:type="simple">
          <person-group><name name-style="western"><surname>Turrisi</surname><given-names>GF</given-names></name></person-group> (<year>2006</year>) <article-title>Revision of the Afrotropical species of <italic><tp:taxon-name><tp:taxon-name-part taxon-name-part-type="genus">Pristaulacus</tp:taxon-name-part></tp:taxon-name></italic> Kieffer, 1900 (<tp:taxon-name><tp:taxon-name-part taxon-name-part-type="order">Hymenoptera</tp:taxon-name-part></tp:taxon-name>: <tp:taxon-name><tp:taxon-name-part taxon-name-part-type="family">Aulacidae</tp:taxon-name-part></tp:taxon-name>).</article-title> <source>Insect Systematics &amp; Evolution</source> <volume>37</volume>: <fpage>27</fpage>–<lpage>38</lpage>. doi: <ext-link xlink:type="simple" ext-link-type="doi" xlink:href="10.1163/187631206788831551">10.1163/187631206788831551</ext-link></mixed-citation></ref><ref id="B53"><mixed-citation xmlns:xlink="http://www.w3.org/1999/xlink" xlink:type="simple">
          <person-group><name name-style="western"><surname>Turrisi</surname><given-names>GF</given-names></name></person-group> (<year>2007</year>) <article-title>Revision of the Palaearctic species of <italic><tp:taxon-name><tp:taxon-name-part taxon-name-part-type="genus">Pristaulacus</tp:taxon-name-part></tp:taxon-name></italic> Kieffer, 1900 (<tp:taxon-name><tp:taxon-name-part taxon-name-part-type="order">Hymenoptera</tp:taxon-name-part></tp:taxon-name>: <tp:taxon-name><tp:taxon-name-part taxon-name-part-type="family">Aulacidae</tp:taxon-name-part></tp:taxon-name>).</article-title> <source>Zootaxa</source> <volume>1433</volume>: <fpage>1</fpage>–<lpage>76</lpage>.</mixed-citation></ref><ref id="B62"><mixed-citation xmlns:xlink="http://www.w3.org/1999/xlink" xlink:type="simple">
          <person-group><name name-style="western"><surname>Turrisi</surname><given-names>GF</given-names></name><name name-style="western"><surname>Jennings</surname><given-names>JT</given-names></name><name name-style="western"><surname>Vilhelmsen</surname><given-names>L</given-names></name></person-group> (<year>2009</year>) <article-title>Phylogeny and generic concepts of the parasitoid wasp family <tp:taxon-name><tp:taxon-name-part taxon-name-part-type="family">Aulacidae</tp:taxon-name-part></tp:taxon-name> (<tp:taxon-name><tp:taxon-name-part taxon-name-part-type="order">Hymenoptera</tp:taxon-name-part></tp:taxon-name>: <tp:taxon-name><tp:taxon-name-part taxon-name-part-type="superfamily">Evanioidea</tp:taxon-name-part></tp:taxon-name>).</article-title> <source>Invertebrate Systematics</source> <volume>23</volume>: <fpage>27</fpage>–<lpage>59</lpage>. doi: <ext-link xlink:type="simple" ext-link-type="doi" xlink:href="10.1071/IS08031">10.1071/IS08031</ext-link></mixed-citation></ref><ref id="B63"><mixed-citation xmlns:xlink="http://www.w3.org/1999/xlink" xlink:type="simple">
          <person-group><name name-style="western"><surname>Watanabe</surname><given-names>K</given-names></name><name name-style="western"><surname>Konishi</surname><given-names>K</given-names></name><name name-style="western"><surname>Turrisi</surname><given-names>GF</given-names></name></person-group> (<year>2013</year>) <article-title>Diversity of <tp:taxon-name><tp:taxon-name-part taxon-name-part-type="family">Aulacidae</tp:taxon-name-part></tp:taxon-name> (<tp:taxon-name><tp:taxon-name-part taxon-name-part-type="order">Hymenoptera</tp:taxon-name-part></tp:taxon-name>: <tp:taxon-name><tp:taxon-name-part taxon-name-part-type="superfamily">Evanioidea</tp:taxon-name-part></tp:taxon-name>) in the oceanic Ogasawara Islands (Japan), with description of a new species from Anijima Island.</article-title> <source>Zootaxa</source> <volume>3736</volume>: <fpage>187</fpage>–<lpage>197</lpage>. doi: <ext-link xlink:type="simple" ext-link-type="doi" xlink:href="10.11646/zootaxa.3736.2.6">10.11646/zootaxa.3736.2.6</ext-link></mixed-citation></ref></ref-list></tp:taxon-treatment>
