# Supplementary material for: A revision of the Chinese Aulacidae (Hymenoptera, Evanioidea)
Source: Zookeys. 2016 May 10;(587):77–124. doi: 10.3897/zookeys.587.7207 (PMC4926709; doi:10.3897/zookeys.587.7207)
Supplement: XML Treatment for Pristaulacus nobilei [file zookeys.587.7207-treatment20.xml]

<!DOCTYPE tp:taxon-treatment
  PUBLIC "-//TaxonX//DTD Taxonomic Treatment Publishing DTD v0 20100105//EN" "tax-treatment-NSO.dtd">
<tp:taxon-treatment xmlns:tp="http://www.plazi.org/taxpub"><tp:treatment-meta><kwd-group><label>Taxon classification</label><kwd><named-content content-type="kingdom">Animalia</named-content></kwd><kwd><named-content content-type="order">Hymenoptera</named-content></kwd><kwd><named-content content-type="family">Aulacidae</named-content></kwd></kwd-group><mixed-citation publication-type="journal"><person-group><name><surname>Chen</surname><given-names>Hua-yan</given-names></name><name><surname>Turrisi</surname><given-names>Giuseppe Fabrizio</given-names></name><name><surname>Xu</surname><given-names>Zai-fu</given-names></name></person-group><article-title>A revision of the Chinese <tp:taxon-name><tp:taxon-name-part taxon-name-part-type="family">Aulacidae</tp:taxon-name-part></tp:taxon-name> (<tp:taxon-name><tp:taxon-name-part taxon-name-part-type="order">Hymenoptera</tp:taxon-name-part></tp:taxon-name>, <tp:taxon-name><tp:taxon-name-part taxon-name-part-type="superfamily">Evanioidea</tp:taxon-name-part></tp:taxon-name>)</article-title><source>Zookeys</source><day>10</day><month>5</month><year>2016</year><volume>2016</volume><issue>587</issue><fpage>77</fpage><lpage>124</lpage><pub-id pub-id-type="doi">10.3897/zookeys.587.7207</pub-id></mixed-citation></tp:treatment-meta><tp:nomenclature><tp:taxon-name>
              <tp:taxon-name-part taxon-name-part-type="genus">Pristaulacus</tp:taxon-name-part>
              <tp:taxon-name-part taxon-name-part-type="species">nobilei</tp:taxon-name-part>
            </tp:taxon-name><tp:taxon-authority>Turrisi &amp; Smith, 2011</tp:taxon-authority><xref ref-type="fig" rid="F34">Fig. 122</xref><!--PageBreak--><tp:nomenclature-citation-list><tp:nomenclature-citation><tp:taxon-name><tp:taxon-name-part taxon-name-part-type="genus">Pristaulacus</tp:taxon-name-part> <tp:taxon-name-part taxon-name-part-type="species">nobilei</tp:taxon-name-part></tp:taxon-name><comment> Turrisi &amp; Smith, 2011: 41.</comment></tp:nomenclature-citation></tp:nomenclature-citation-list></tp:nomenclature><tp:treatment-sec sec-type="material"><title>Material examined.</title><p>Holotype, ♀ (<abbrev xmlns:xlink="http://www.w3.org/1999/xlink" content-type="institution" xlink:title="Museum für Naturkunde der Humboldt-Universitӓt, Berlin, Germany Dr. Frank Koch" xlink:type="simple">ZMHB</abbrev>), CHINA: Canton (China), Westfluss, Ting-Wu-San, Mell S.G./Zool. Mus. Berlin/[unreadable handwritten label]/<italic><tp:taxon-name><tp:taxon-name-part taxon-name-part-type="genus">Pristaulacus</tp:taxon-name-part> <tp:taxon-name-part taxon-name-part-type="species">nobilei</tp:taxon-name-part></tp:taxon-name></italic> Turrisi &amp; Smith sp. n., ♀, 2009, Holotypus. Paratypes: 1 ♀ (<named-content xmlns:xlink="http://www.w3.org/1999/xlink" content-type="dwc:institutional_code" xlink:type="simple">USNM</named-content>), F, China, NGistGee, coll./<italic><tp:taxon-name><tp:taxon-name-part taxon-name-part-type="genus">Pristaulacus</tp:taxon-name-part> <tp:taxon-name-part taxon-name-part-type="species">nobilei</tp:taxon-name-part></tp:taxon-name></italic> Turrisi &amp; Smith sp. n., ♀, 2009, Paratypus; 3 ♀♀ (<abbrev xmlns:xlink="http://www.w3.org/1999/xlink" content-type="institution" xlink:title="The Natural History Museum, London, UK Ms. Suzanne Ryder" xlink:type="simple">BMNH</abbrev>), China Macao/<italic><tp:taxon-name><tp:taxon-name-part taxon-name-part-type="genus">Pristaulacus</tp:taxon-name-part> <tp:taxon-name-part taxon-name-part-type="species">nobilei</tp:taxon-name-part></tp:taxon-name></italic> Turrisi &amp; Smith sp. n., ♀, 2009, Paratypus; 1 ♀ (<named-content xmlns:xlink="http://www.w3.org/1999/xlink" content-type="dwc:institutional_code" xlink:type="simple">USNM</named-content>), Tai-o Lantau Isl, Hong Kong, VI.12.1978/RD Montgomery colr/Davis/<named-content xmlns:xlink="http://www.w3.org/1999/xlink" content-type="dwc:institutional_code" xlink:type="simple">USNM</named-content> 2046975/<italic><tp:taxon-name><tp:taxon-name-part taxon-name-part-type="genus">Pristaulacus</tp:taxon-name-part> <tp:taxon-name-part taxon-name-part-type="species">nobilei</tp:taxon-name-part></tp:taxon-name></italic> Turrisi &amp; Smith sp. n., ♀, 2009, Paratypus.</p></tp:treatment-sec><tp:treatment-sec sec-type="diagnosis"><title>Diagnosis.</title><p>Metasoma with second tergite extensively dark reddish; occipital margin weakly grooved medially; lateroventral margin of pronotum with two well-developed tooth-like processes; pretarsal claw with six tooth-like processes; ovipositor 1.4 × forewing length.</p></tp:treatment-sec><tp:treatment-sec sec-type="distribution"><title>Distribution.</title><p>China (Jiangsu, Guangdong, Hongkong, Macao) (<xref ref-type="bibr" rid="B60">Turrisi and Smith 2011</xref>).</p></tp:treatment-sec><tp:treatment-sec sec-type="biology"><title>Biology.</title><p>Collected in June. Host not known (<xref ref-type="bibr" rid="B60">Turrisi and Smith 2011</xref>).</p></tp:treatment-sec><tp:treatment-sec><!--Section generated to contain objects referenced in tp:taxon-treatment.--><fig id="F34" position="float" orientation="portrait"><label>Figure 122.</label><caption><p>Distribution map of the species of Chinese <tp:taxon-name><tp:taxon-name-part taxon-name-part-type="family">Aulacidae</tp:taxon-name-part></tp:taxon-name> (<italic><tp:taxon-name><tp:taxon-name-part taxon-name-part-type="genus">Pristaulacus</tp:taxon-name-part> <tp:taxon-name-part taxon-name-part-type="species">longicornis</tp:taxon-name-part></tp:taxon-name></italic> Kieffer, 1911 is not included). <bold>1</bold> <italic><tp:taxon-name><tp:taxon-name-part taxon-name-part-type="genus">Aulacus</tp:taxon-name-part> <tp:taxon-name-part taxon-name-part-type="species">flavigenis</tp:taxon-name-part></tp:taxon-name></italic> Alekseev, 1986 <bold>2</bold> <italic><tp:taxon-name><tp:taxon-name-part taxon-name-part-type="genus">Aulacus</tp:taxon-name-part> <tp:taxon-name-part taxon-name-part-type="species">magnus</tp:taxon-name-part></tp:taxon-name></italic> sp. n. <bold>3</bold> <italic><tp:taxon-name><tp:taxon-name-part taxon-name-part-type="genus">Aulacus</tp:taxon-name-part> <tp:taxon-name-part taxon-name-part-type="species">schoenitzeri</tp:taxon-name-part></tp:taxon-name></italic> Turrisi, 2005 <bold>4</bold> <italic><tp:taxon-name><tp:taxon-name-part taxon-name-part-type="genus">Aulacus</tp:taxon-name-part> <tp:taxon-name-part taxon-name-part-type="species">sinensis</tp:taxon-name-part></tp:taxon-name></italic> He &amp; Chen, 2007. <bold>5</bold> <italic><tp:taxon-name><tp:taxon-name-part taxon-name-part-type="genus">Aulacus</tp:taxon-name-part> <tp:taxon-name-part taxon-name-part-type="species">striatus</tp:taxon-name-part></tp:taxon-name></italic> Jurine, 1807. <bold>6</bold> <italic><tp:taxon-name><tp:taxon-name-part taxon-name-part-type="genus">Pristaulacus</tp:taxon-name-part> <tp:taxon-name-part taxon-name-part-type="species">albitarsatus</tp:taxon-name-part></tp:taxon-name></italic> Sun &amp; Sheng, 2007 <bold>7</bold> <italic><tp:taxon-name><tp:taxon-name-part taxon-name-part-type="genus">Pristaulacus</tp:taxon-name-part> <tp:taxon-name-part taxon-name-part-type="species">asiaticus</tp:taxon-name-part></tp:taxon-name></italic> Turrisi &amp; Smith, 2011 <bold>8</bold> <italic><tp:taxon-name><tp:taxon-name-part taxon-name-part-type="genus">Pristaulacus</tp:taxon-name-part> <tp:taxon-name-part taxon-name-part-type="species">calidus</tp:taxon-name-part></tp:taxon-name></italic> sp. n. <bold>9</bold> <italic><tp:taxon-name><tp:taxon-name-part taxon-name-part-type="genus">Pristaulacus</tp:taxon-name-part> <tp:taxon-name-part taxon-name-part-type="species">centralis</tp:taxon-name-part></tp:taxon-name></italic> sp. n. <bold>10</bold> <italic><tp:taxon-name><tp:taxon-name-part taxon-name-part-type="genus">Pristaulacus</tp:taxon-name-part> <tp:taxon-name-part taxon-name-part-type="species">comptipennis</tp:taxon-name-part></tp:taxon-name></italic> Enderlein, 1912. <bold>11</bold> <italic><tp:taxon-name><tp:taxon-name-part taxon-name-part-type="genus">Pristaulacus</tp:taxon-name-part> <tp:taxon-name-part taxon-name-part-type="species">excisus</tp:taxon-name-part></tp:taxon-name></italic> Turner, 1922 <bold>12</bold> <italic><tp:taxon-name><tp:taxon-name-part taxon-name-part-type="genus">Pristaulacus</tp:taxon-name-part> <tp:taxon-name-part taxon-name-part-type="species">fopingi</tp:taxon-name-part></tp:taxon-name></italic> sp. n. <bold>13</bold> <italic><tp:taxon-name><tp:taxon-name-part taxon-name-part-type="genus">Pristaulacus</tp:taxon-name-part> <tp:taxon-name-part taxon-name-part-type="species">intermedius</tp:taxon-name-part></tp:taxon-name></italic> Uchida, 1932 <bold>14</bold> <italic><tp:taxon-name><tp:taxon-name-part taxon-name-part-type="genus">Pristaulacus</tp:taxon-name-part> <tp:taxon-name-part taxon-name-part-type="species">iosephi</tp:taxon-name-part></tp:taxon-name></italic> Turrisi &amp; Madl, 2013 <bold>15</bold> <italic><tp:taxon-name><tp:taxon-name-part taxon-name-part-type="genus">Pristaulacus</tp:taxon-name-part> <tp:taxon-name-part taxon-name-part-type="species">karinulus</tp:taxon-name-part></tp:taxon-name></italic> Smith, 2001 <bold>16</bold> <italic><tp:taxon-name><tp:taxon-name-part taxon-name-part-type="genus">Pristaulacus</tp:taxon-name-part> <tp:taxon-name-part taxon-name-part-type="species">memnonius</tp:taxon-name-part></tp:taxon-name></italic> Sun &amp; Sheng, 2007 <bold>17</bold> <italic><tp:taxon-name><tp:taxon-name-part taxon-name-part-type="genus">Pristaulacus</tp:taxon-name-part> <tp:taxon-name-part taxon-name-part-type="species">nobilei</tp:taxon-name-part></tp:taxon-name></italic> Turrisi &amp; Smith, 2011 <bold>18</bold> <italic><tp:taxon-name><tp:taxon-name-part taxon-name-part-type="genus">Pristaulacus</tp:taxon-name-part> <tp:taxon-name-part taxon-name-part-type="species">obscurus</tp:taxon-name-part></tp:taxon-name></italic> sp. n. <bold>19</bold> <italic><tp:taxon-name><tp:taxon-name-part taxon-name-part-type="genus">Pristaulacus</tp:taxon-name-part> <tp:taxon-name-part taxon-name-part-type="species">pieli</tp:taxon-name-part></tp:taxon-name></italic> Kieffer, 1924 <bold>20</bold> <italic><tp:taxon-name><tp:taxon-name-part taxon-name-part-type="genus">Pristaulacus</tp:taxon-name-part> <tp:taxon-name-part taxon-name-part-type="species">porcatus</tp:taxon-name-part></tp:taxon-name></italic> Sun &amp; Sheng, 2007 <bold>21</bold> <italic><tp:taxon-name><tp:taxon-name-part taxon-name-part-type="genus">Pristaulacus</tp:taxon-name-part> <tp:taxon-name-part taxon-name-part-type="species">pseudoiosephi</tp:taxon-name-part></tp:taxon-name></italic> sp. n. <bold>22</bold> <italic><tp:taxon-name><tp:taxon-name-part taxon-name-part-type="genus">Pristaulacus</tp:taxon-name-part> <tp:taxon-name-part taxon-name-part-type="species">rufipes</tp:taxon-name-part></tp:taxon-name></italic> Enderlein, 1912 <bold>23</bold> <italic><tp:taxon-name><tp:taxon-name-part taxon-name-part-type="genus">Pristaulacus</tp:taxon-name-part> <tp:taxon-name-part taxon-name-part-type="species">rufobalteatus</tp:taxon-name-part></tp:taxon-name></italic> Cameron, 1907 <bold>24</bold> <italic><tp:taxon-name><tp:taxon-name-part taxon-name-part-type="genus">Pristaulacus</tp:taxon-name-part> <tp:taxon-name-part taxon-name-part-type="species">zhejiangensis</tp:taxon-name-part></tp:taxon-name></italic> He &amp; Ma, 2002. Note: The South China Sea islands are not shown on this map.</p></caption><graphic xmlns:xlink="http://www.w3.org/1999/xlink" xlink:href="zookeys-587-077-g034.jpg" position="float" orientation="portrait" xlink:type="simple" id="oo_88054.jpg"/></fig></tp:treatment-sec><ref-list><ref id="B60"><mixed-citation xmlns:xlink="http://www.w3.org/1999/xlink" xlink:type="simple">
          <person-group><name name-style="western"><surname>Turrisi</surname><given-names>GF</given-names></name><name name-style="western"><surname>Smith</surname><given-names>DR</given-names></name></person-group> (<year>2011</year>) <article-title>Systematic revision and phylogeny of the endemic southeastern Asian <italic><tp:taxon-name><tp:taxon-name-part taxon-name-part-type="genus">Pristaulacus</tp:taxon-name-part> <tp:taxon-name-part taxon-name-part-type="species">comptipennis</tp:taxon-name-part></tp:taxon-name></italic> species group (<tp:taxon-name><tp:taxon-name-part taxon-name-part-type="order">Hymenoptera</tp:taxon-name-part></tp:taxon-name>: <tp:taxon-name><tp:taxon-name-part taxon-name-part-type="family">Aulacidae</tp:taxon-name-part></tp:taxon-name>).</article-title> <source>Zootaxa</source> <volume>2959</volume>: <fpage>1</fpage>–<lpage>72</lpage>.</mixed-citation></ref></ref-list></tp:taxon-treatment>
