# Supplementary material for: A revision of the Chinese Aulacidae (Hymenoptera, Evanioidea)
Source: Zookeys. 2016 May 10;(587):77–124. doi: 10.3897/zookeys.587.7207 (PMC4926709; doi:10.3897/zookeys.587.7207)
Supplement: XML Treatment for Pristaulacus obscurus [file zookeys.587.7207-treatment21.xml]

<!DOCTYPE tp:taxon-treatment
  PUBLIC "-//TaxonX//DTD Taxonomic Treatment Publishing DTD v0 20100105//EN" "tax-treatment-NSO.dtd">
<tp:taxon-treatment xmlns:tp="http://www.plazi.org/taxpub"><tp:treatment-meta><kwd-group><label>Taxon classification</label><kwd><named-content content-type="kingdom">Animalia</named-content></kwd><kwd><named-content content-type="order">Hymenoptera</named-content></kwd><kwd><named-content content-type="family">Aulacidae</named-content></kwd></kwd-group><mixed-citation publication-type="journal"><person-group><name><surname>Chen</surname><given-names>Hua-yan</given-names></name><name><surname>Turrisi</surname><given-names>Giuseppe Fabrizio</given-names></name><name><surname>Xu</surname><given-names>Zai-fu</given-names></name></person-group><article-title>A revision of the Chinese <tp:taxon-name><tp:taxon-name-part taxon-name-part-type="family">Aulacidae</tp:taxon-name-part></tp:taxon-name> (<tp:taxon-name><tp:taxon-name-part taxon-name-part-type="order">Hymenoptera</tp:taxon-name-part></tp:taxon-name>, <tp:taxon-name><tp:taxon-name-part taxon-name-part-type="superfamily">Evanioidea</tp:taxon-name-part></tp:taxon-name>)</article-title><source>Zookeys</source><day>10</day><month>5</month><year>2016</year><volume>2016</volume><issue>587</issue><fpage>77</fpage><lpage>124</lpage><pub-id pub-id-type="doi">10.3897/zookeys.587.7207</pub-id></mixed-citation></tp:treatment-meta><tp:nomenclature><tp:taxon-name>
              <tp:taxon-name-part taxon-name-part-type="genus">Pristaulacus</tp:taxon-name-part>
              <tp:taxon-name-part taxon-name-part-type="species">obscurus</tp:taxon-name-part>
              <object-id xmlns:xlink="http://www.w3.org/1999/xlink" content-type="zoobank" xlink:type="simple">http://zoobank.org/65606CFD-531D-4BD4-9AED-FB05CC4976C5</object-id>
            </tp:taxon-name><tp:taxon-status xmlns:xlink="http://www.w3.org/1999/xlink" xlink:type="simple">sp. n.</tp:taxon-status><xref ref-type="fig" rid="F25">Figs 88</xref><xref ref-type="fig" rid="F26">, 89–94</xref><xref ref-type="fig" rid="F27">, 95–98</xref><xref ref-type="fig" rid="F34">, 122</xref></tp:nomenclature><tp:treatment-sec sec-type="material"><title>Material examined.</title><p>Holotype, ♀ (<named-content xmlns:xlink="http://www.w3.org/1999/xlink" content-type="dwc:institutional_code" xlink:type="simple">IZCAS</named-content>), CHINA: Yunnan, Nanhua County, 2400 m, 24.VI.1980, Pei-zhi Yang, IOZ(E) 1903948. Paratype, 1 ♀ (<named-content xmlns:xlink="http://www.w3.org/1999/xlink" content-type="dwc:institutional_code" xlink:type="simple">IZCAS</named-content>), CHINA: Yunnan, Jingdong, Waidaba, 1250 m, 26.V.1956, Xing-chi Yang, IOZ(E) 1903949.</p></tp:treatment-sec><tp:treatment-sec sec-type="etymology"><title>Etymology.</title><p>From the Latin adjective “<italic>obscurus</italic>”, meaning “dark, black”, a noun in apposition.</p></tp:treatment-sec><tp:treatment-sec sec-type="diagnosis"><title>Diagnosis.</title><p>Body and legs entirely black; forewing hyaline, with dark brown spot under stigma; occipital margin straight; lateroventral margin of pronotum with one tooth-like processes; forewing with vein 2-rs+m long, cells SM2 and D1 distantly separated; ovipositor 0.8 × forewing length.</p></tp:treatment-sec><tp:treatment-sec sec-type="description"><title>Description.</title><p>Holotype. <italic>Female</italic>. Body length 12.0 mm; forewing length 9.4 mm.</p><p>
              <italic>Colour</italic>. Black except: forewing hyaline, with dark brown spot under stigma; hind wing hyaline.</p><p>
              <italic>Head</italic>. From above, 1.3 × wider than long, shiny; lower interocular distance 1.7 × eye height; malar space 0.3 × eye height; occipital margin straight; temple, from above, rounded, distinctly shorter than eye length; occipital carina 0.1 × diameter of an ocellus; <abbrev xmlns:xlink="http://www.w3.org/1999/xlink" xlink:title="distance between inner margins of posterior ocelli" xlink:type="simple">POL</abbrev>:<abbrev xmlns:xlink="http://www.w3.org/1999/xlink" xlink:title="distance between outer margin of posterior ocellus and eye" xlink:type="simple">OOL</abbrev>=1.0; head largely smooth except frons above and lateral antenna densely and finely punctate; A3 3.7 × longer than wide; A4 6.0 × longer than wide, and 1.6 × longer than A3; A5 6.3 × longer than wide, and 1.8 × longer than A3.</p><p>
              <italic>Mesosoma</italic>. Pronotum coarsely areolate-rugose, with one anterior short tooth-like process on lateroventral margin; propleuron smooth and shiny; mesoscutum transverse-carinate anteriorly, irregularly rugose posterior to notauli, anterior part strongly emarginate medially, slightly pointed laterally; notauli deep and wide; scutellum transverse-carinate medially, areolate-rugose laterally; axillae areolate-rugose; metanotum, propodeum, mesopleuron and metapleuron coarsely areolate-rugose; forewing with vein 2-rs+m long, cells SM2 and D1 distantly separated; hind wing veins faint to absent; hind coxa transverse-carinate; hind basitarsus 8.5 × longer than wide, and 1.2 × of tarsomeres 2–5; pretarsal claw with four tooth-like processes.</p><p>
              <italic>Metasoma</italic>. Smooth, shining, with fine white pubescence on segment 3 to apex; petiole elongate, 3.8 × longer than wide; ovipositor 0.8 × forewing length.</p><p>Male. Unknown.</p></tp:treatment-sec><tp:treatment-sec sec-type="distribution"><title>Distribution.</title><p>China (Yunnan).</p></tp:treatment-sec><tp:treatment-sec sec-type="biology"><title>Biology.</title><p>Collected in May and June. Host not known.</p><!--PageBreak--></tp:treatment-sec><tp:treatment-sec><!--Section generated to contain objects referenced in tp:taxon-treatment.--><fig id="F25" position="float" orientation="portrait"><label>Figure 88.</label><caption><p>
          <italic><tp:taxon-name><tp:taxon-name-part taxon-name-part-type="genus">Pristaulacus</tp:taxon-name-part> <tp:taxon-name-part taxon-name-part-type="species">obscurus</tp:taxon-name-part></tp:taxon-name></italic> sp. n., holotype, female, habitus, lateral. Scale bar: 1 mm.</p></caption><graphic xmlns:xlink="http://www.w3.org/1999/xlink" xlink:href="zookeys-587-077-g025.jpg" position="float" orientation="portrait" xlink:type="simple" id="oo_88036.jpg"/></fig><fig id="F26" position="float" orientation="portrait"><label>Figures 89–94.</label><caption><p>
          <italic><tp:taxon-name><tp:taxon-name-part taxon-name-part-type="genus">Pristaulacus</tp:taxon-name-part> <tp:taxon-name-part taxon-name-part-type="species">obscurus</tp:taxon-name-part></tp:taxon-name></italic> sp. n., holotype, female. <bold>89</bold> Antenna <bold>90</bold> head anterior <bold>91</bold> head dorsal <bold>92</bold> head lateral <bold>93</bold> mesosoma dorsal <bold>94</bold> mesosoma lateral. Scale bar: 1 mm.</p></caption><graphic xmlns:xlink="http://www.w3.org/1999/xlink" xlink:href="zookeys-587-077-g026.jpg" position="float" orientation="portrait" xlink:type="simple" id="oo_88038.jpg"/></fig><fig id="F27" position="float" orientation="portrait"><label>Figures 95–98.</label><caption><p>
          <italic><tp:taxon-name><tp:taxon-name-part taxon-name-part-type="genus">Pristaulacus</tp:taxon-name-part> <tp:taxon-name-part taxon-name-part-type="species">obscurus</tp:taxon-name-part></tp:taxon-name></italic> sp. n., holotype, female. <bold>95</bold> Forewing <bold>96</bold> hind coxae <bold>97</bold> hind tarsus <bold>98</bold> metasoma lateral. Scale bar: 1 mm.</p></caption><graphic xmlns:xlink="http://www.w3.org/1999/xlink" xlink:href="zookeys-587-077-g027.jpg" position="float" orientation="portrait" xlink:type="simple" id="oo_88055.jpg"/></fig><fig id="F34" position="float" orientation="portrait"><label>Figure 122.</label><caption><p>Distribution map of the species of Chinese <tp:taxon-name><tp:taxon-name-part taxon-name-part-type="family">Aulacidae</tp:taxon-name-part></tp:taxon-name> (<italic><tp:taxon-name><tp:taxon-name-part taxon-name-part-type="genus">Pristaulacus</tp:taxon-name-part> <tp:taxon-name-part taxon-name-part-type="species">longicornis</tp:taxon-name-part></tp:taxon-name></italic> Kieffer, 1911 is not included). <bold>1</bold> <italic><tp:taxon-name><tp:taxon-name-part taxon-name-part-type="genus">Aulacus</tp:taxon-name-part> <tp:taxon-name-part taxon-name-part-type="species">flavigenis</tp:taxon-name-part></tp:taxon-name></italic> Alekseev, 1986 <bold>2</bold> <italic><tp:taxon-name><tp:taxon-name-part taxon-name-part-type="genus">Aulacus</tp:taxon-name-part> <tp:taxon-name-part taxon-name-part-type="species">magnus</tp:taxon-name-part></tp:taxon-name></italic> sp. n. <bold>3</bold> <italic><tp:taxon-name><tp:taxon-name-part taxon-name-part-type="genus">Aulacus</tp:taxon-name-part> <tp:taxon-name-part taxon-name-part-type="species">schoenitzeri</tp:taxon-name-part></tp:taxon-name></italic> Turrisi, 2005 <bold>4</bold> <italic><tp:taxon-name><tp:taxon-name-part taxon-name-part-type="genus">Aulacus</tp:taxon-name-part> <tp:taxon-name-part taxon-name-part-type="species">sinensis</tp:taxon-name-part></tp:taxon-name></italic> He &amp; Chen, 2007. <bold>5</bold> <italic><tp:taxon-name><tp:taxon-name-part taxon-name-part-type="genus">Aulacus</tp:taxon-name-part> <tp:taxon-name-part taxon-name-part-type="species">striatus</tp:taxon-name-part></tp:taxon-name></italic> Jurine, 1807. <bold>6</bold> <italic><tp:taxon-name><tp:taxon-name-part taxon-name-part-type="genus">Pristaulacus</tp:taxon-name-part> <tp:taxon-name-part taxon-name-part-type="species">albitarsatus</tp:taxon-name-part></tp:taxon-name></italic> Sun &amp; Sheng, 2007 <bold>7</bold> <italic><tp:taxon-name><tp:taxon-name-part taxon-name-part-type="genus">Pristaulacus</tp:taxon-name-part> <tp:taxon-name-part taxon-name-part-type="species">asiaticus</tp:taxon-name-part></tp:taxon-name></italic> Turrisi &amp; Smith, 2011 <bold>8</bold> <italic><tp:taxon-name><tp:taxon-name-part taxon-name-part-type="genus">Pristaulacus</tp:taxon-name-part> <tp:taxon-name-part taxon-name-part-type="species">calidus</tp:taxon-name-part></tp:taxon-name></italic> sp. n. <bold>9</bold> <italic><tp:taxon-name><tp:taxon-name-part taxon-name-part-type="genus">Pristaulacus</tp:taxon-name-part> <tp:taxon-name-part taxon-name-part-type="species">centralis</tp:taxon-name-part></tp:taxon-name></italic> sp. n. <bold>10</bold> <italic><tp:taxon-name><tp:taxon-name-part taxon-name-part-type="genus">Pristaulacus</tp:taxon-name-part> <tp:taxon-name-part taxon-name-part-type="species">comptipennis</tp:taxon-name-part></tp:taxon-name></italic> Enderlein, 1912. <bold>11</bold> <italic><tp:taxon-name><tp:taxon-name-part taxon-name-part-type="genus">Pristaulacus</tp:taxon-name-part> <tp:taxon-name-part taxon-name-part-type="species">excisus</tp:taxon-name-part></tp:taxon-name></italic> Turner, 1922 <bold>12</bold> <italic><tp:taxon-name><tp:taxon-name-part taxon-name-part-type="genus">Pristaulacus</tp:taxon-name-part> <tp:taxon-name-part taxon-name-part-type="species">fopingi</tp:taxon-name-part></tp:taxon-name></italic> sp. n. <bold>13</bold> <italic><tp:taxon-name><tp:taxon-name-part taxon-name-part-type="genus">Pristaulacus</tp:taxon-name-part> <tp:taxon-name-part taxon-name-part-type="species">intermedius</tp:taxon-name-part></tp:taxon-name></italic> Uchida, 1932 <bold>14</bold> <italic><tp:taxon-name><tp:taxon-name-part taxon-name-part-type="genus">Pristaulacus</tp:taxon-name-part> <tp:taxon-name-part taxon-name-part-type="species">iosephi</tp:taxon-name-part></tp:taxon-name></italic> Turrisi &amp; Madl, 2013 <bold>15</bold> <italic><tp:taxon-name><tp:taxon-name-part taxon-name-part-type="genus">Pristaulacus</tp:taxon-name-part> <tp:taxon-name-part taxon-name-part-type="species">karinulus</tp:taxon-name-part></tp:taxon-name></italic> Smith, 2001 <bold>16</bold> <italic><tp:taxon-name><tp:taxon-name-part taxon-name-part-type="genus">Pristaulacus</tp:taxon-name-part> <tp:taxon-name-part taxon-name-part-type="species">memnonius</tp:taxon-name-part></tp:taxon-name></italic> Sun &amp; Sheng, 2007 <bold>17</bold> <italic><tp:taxon-name><tp:taxon-name-part taxon-name-part-type="genus">Pristaulacus</tp:taxon-name-part> <tp:taxon-name-part taxon-name-part-type="species">nobilei</tp:taxon-name-part></tp:taxon-name></italic> Turrisi &amp; Smith, 2011 <bold>18</bold> <italic><tp:taxon-name><tp:taxon-name-part taxon-name-part-type="genus">Pristaulacus</tp:taxon-name-part> <tp:taxon-name-part taxon-name-part-type="species">obscurus</tp:taxon-name-part></tp:taxon-name></italic> sp. n. <bold>19</bold> <italic><tp:taxon-name><tp:taxon-name-part taxon-name-part-type="genus">Pristaulacus</tp:taxon-name-part> <tp:taxon-name-part taxon-name-part-type="species">pieli</tp:taxon-name-part></tp:taxon-name></italic> Kieffer, 1924 <bold>20</bold> <italic><tp:taxon-name><tp:taxon-name-part taxon-name-part-type="genus">Pristaulacus</tp:taxon-name-part> <tp:taxon-name-part taxon-name-part-type="species">porcatus</tp:taxon-name-part></tp:taxon-name></italic> Sun &amp; Sheng, 2007 <bold>21</bold> <italic><tp:taxon-name><tp:taxon-name-part taxon-name-part-type="genus">Pristaulacus</tp:taxon-name-part> <tp:taxon-name-part taxon-name-part-type="species">pseudoiosephi</tp:taxon-name-part></tp:taxon-name></italic> sp. n. <bold>22</bold> <italic><tp:taxon-name><tp:taxon-name-part taxon-name-part-type="genus">Pristaulacus</tp:taxon-name-part> <tp:taxon-name-part taxon-name-part-type="species">rufipes</tp:taxon-name-part></tp:taxon-name></italic> Enderlein, 1912 <bold>23</bold> <italic><tp:taxon-name><tp:taxon-name-part taxon-name-part-type="genus">Pristaulacus</tp:taxon-name-part> <tp:taxon-name-part taxon-name-part-type="species">rufobalteatus</tp:taxon-name-part></tp:taxon-name></italic> Cameron, 1907 <bold>24</bold> <italic><tp:taxon-name><tp:taxon-name-part taxon-name-part-type="genus">Pristaulacus</tp:taxon-name-part> <tp:taxon-name-part taxon-name-part-type="species">zhejiangensis</tp:taxon-name-part></tp:taxon-name></italic> He &amp; Ma, 2002. Note: The South China Sea islands are not shown on this map.</p></caption><graphic xmlns:xlink="http://www.w3.org/1999/xlink" xlink:href="zookeys-587-077-g034.jpg" position="float" orientation="portrait" xlink:type="simple" id="oo_88054.jpg"/></fig></tp:treatment-sec></tp:taxon-treatment>
