# Supplementary material for: A revision of the Chinese Aulacidae (Hymenoptera, Evanioidea)
Source: Zookeys. 2016 May 10;(587):77–124. doi: 10.3897/zookeys.587.7207 (PMC4926709; doi:10.3897/zookeys.587.7207)
Supplement: XML Treatment for Pristaulacus rufipes [file zookeys.587.7207-treatment25.xml]

<!DOCTYPE tp:taxon-treatment
  PUBLIC "-//TaxonX//DTD Taxonomic Treatment Publishing DTD v0 20100105//EN" "tax-treatment-NSO.dtd">
<tp:taxon-treatment xmlns:tp="http://www.plazi.org/taxpub"><tp:treatment-meta><kwd-group><label>Taxon classification</label><kwd><named-content content-type="kingdom">Animalia</named-content></kwd><kwd><named-content content-type="order">Hymenoptera</named-content></kwd><kwd><named-content content-type="family">Aulacidae</named-content></kwd></kwd-group><mixed-citation publication-type="journal"><person-group><name><surname>Chen</surname><given-names>Hua-yan</given-names></name><name><surname>Turrisi</surname><given-names>Giuseppe Fabrizio</given-names></name><name><surname>Xu</surname><given-names>Zai-fu</given-names></name></person-group><article-title>A revision of the Chinese <tp:taxon-name><tp:taxon-name-part taxon-name-part-type="family">Aulacidae</tp:taxon-name-part></tp:taxon-name> (<tp:taxon-name><tp:taxon-name-part taxon-name-part-type="order">Hymenoptera</tp:taxon-name-part></tp:taxon-name>, <tp:taxon-name><tp:taxon-name-part taxon-name-part-type="superfamily">Evanioidea</tp:taxon-name-part></tp:taxon-name>)</article-title><source>Zookeys</source><day>10</day><month>5</month><year>2016</year><volume>2016</volume><issue>587</issue><fpage>77</fpage><lpage>124</lpage><pub-id pub-id-type="doi">10.3897/zookeys.587.7207</pub-id></mixed-citation></tp:treatment-meta><tp:nomenclature><tp:taxon-name>
              <tp:taxon-name-part taxon-name-part-type="genus">Pristaulacus</tp:taxon-name-part>
              <tp:taxon-name-part taxon-name-part-type="species">rufipes</tp:taxon-name-part>
            </tp:taxon-name><tp:taxon-authority>Enderlein, 1912</tp:taxon-authority><xref ref-type="fig" rid="F34">Fig. 122</xref><tp:nomenclature-citation-list><tp:nomenclature-citation><tp:taxon-name><tp:taxon-name-part taxon-name-part-type="genus">Pristaulacus</tp:taxon-name-part> <tp:taxon-name-part taxon-name-part-type="species">rufipes</tp:taxon-name-part></tp:taxon-name><comment> Enderlein, 1912: 266.</comment></tp:nomenclature-citation><tp:nomenclature-citation><tp:taxon-name><tp:taxon-name-part taxon-name-part-type="genus">Pristaulacus</tp:taxon-name-part> <tp:taxon-name-part taxon-name-part-type="species">rufipes</tp:taxon-name-part></tp:taxon-name><comment> Enderlein: <xref ref-type="bibr" rid="B24">Hedicke 1939</xref>: 15; <xref ref-type="bibr" rid="B42">Smith 2001</xref>: 295; <xref ref-type="bibr" rid="B62">Turrisi et al. 2009</xref>: 58.</comment></tp:nomenclature-citation></tp:nomenclature-citation-list></tp:nomenclature><tp:treatment-sec sec-type="material"><title>Material examined.</title><p>Holotypus, ♀ (<abbrev xmlns:xlink="http://www.w3.org/1999/xlink" content-type="institution" xlink:title="Deutsches Entomologisches Institut, Müncheberg, Germany Prof. Joachim Oehlke, Dr. Andreas Taeger" xlink:type="simple">SDEI</abbrev>), CHINA: Formosa, Hoozan, Sauter H./<italic><tp:taxon-name><tp:taxon-name-part taxon-name-part-type="genus">Pristaulacus</tp:taxon-name-part> <tp:taxon-name-part taxon-name-part-type="species">rufipes</tp:taxon-name-part></tp:taxon-name></italic> Enderlein sp. n. Other material: 1 ♂ (<abbrev xmlns:xlink="http://www.w3.org/1999/xlink" content-type="institution" xlink:title="Turrisi G.F. Collection, University of Catania, Catania, Italy" xlink:type="simple">TCUC</abbrev>), Taiwan, Gaofong Ln., about 1400 m, Ren-ai T. Nantou, 7–9.V.2009, Takakuwa M. leg.</p></tp:treatment-sec><tp:treatment-sec sec-type="diagnosis"><title>Diagnosis.</title><p>Antenna reddish-orange with A1 lighter; legs light reddish-orange, except coxae and hind trochanters darker; metasoma largely black, except S1, most part of T2 and apex of following tergites dark reddish; occipital margin straight; pronotum with one anteroventrally projecting tooth-like process; pretarsal claw with four tooth-like processes; ovipositor 1.8 × forewing length.</p></tp:treatment-sec><tp:treatment-sec sec-type="redescription"><title>Redescription.</title><p>Holotype. <italic>Female</italic>. Body length 14.8 mm; forewing length 11.9 mm.</p><p>
              <italic>Colour</italic>. Blackish-brown except: clypeus extensively dark brown; mandible extensively reddish-orange, with apex blackish; maxillo-labial complex brownish to dark brownish; antenna reddish-orange with A1 lighter; legs light red orange, except coxae and hind trochanter darker; wings hyaline, forewing with a wide brown spot below stigma (two third as wide as stigma width) not extending beyond cells SM-1 and R; metasoma largely black, except S1, most part of T2 and apex of following tergites dark reddish; valvula 3 of ovipositor dark brown to blackish-brown. Setae: whitish to goldish.</p><p>
              <italic>Head</italic>. From above, 1.4 × wider than long, shiny; occipital margin straight; temple, from above, weakly developed, weakly convex; occipital carina about 0.2 × diameter of an ocellus; <abbrev xmlns:xlink="http://www.w3.org/1999/xlink" xlink:title="distance between inner margins of posterior ocelli" xlink:type="simple">POL</abbrev>:<abbrev xmlns:xlink="http://www.w3.org/1999/xlink" xlink:title="distance between outer margin of posterior ocellus and eye" xlink:type="simple">OOL</abbrev>= 1.2; vertex and temple with fine, and scattered to dense punctures (distance between punctures 3.0–1.5 × diameter of a puncture); frons with coarse, and scattered to dense punctures (distance between punctures 3.0–1.0 × diameter of a puncture); clypeus with coarse, and dense punctures; malar area with coarse, and dense punctures; occipital area with fine, and dense punctures (distance between punctures about 1.5 × diameter of an ocellus).</p><p>
              <italic>Mesosoma</italic>. Coarsely sculptured; pronotum areolate punctate, except lower third, coarsely punctate to areolate rugulose, with one weakly developed anterior tooth on each lateroventral margin; propleuron polished and shiny, coarsely, deeply, and densely punctate-rugulose on dorsal surface, with coarse, deep, and scattered to dense punctures on ventral surface (distance between punctures 1.0–2.0 × diameter of a puncture); prescutum sub-triangular, very wide, not concave, transverse-carinulate-punctate to transverse-carinate; mesoscutum transverse-carinate, with anterior part slightly emarginate in middle, rounded (lateral view); notauli deep and narrow; scutellum transverse-carinate; mesopleuron areolate-rugose (upper part) to rugulose-punctate-carinulate (lower part), except a wide part of subalar area, punctate-rugulose; metanotum mostly smooth, with a few confused carinulae; propodeum areolate-rugose, except anterior margin longitudinally carinate; ventral parts of mesosoma rugose to punctate; forewing with vein 2-rs+m short, cells SM2 and D1 continuous; fore coxa polished with coarse, deep, and dense punctures; mid coxa rugulose-punctate; hind coxa with very coarse, deep, and dense punctures on most of dorsal surface (with a few transverse weakly defined carinae in middle), mostly polished (rugose on sides) and punctate on ventral surface (punctures coarse, deep, and dense, distances between punctures 0.5–1.0 × diameter of a puncture); hind basitarsus 13.4 × longer than wide and 1.9 × longer than tarsomeres 2–5; pretarsal claw with four tooth-like processes.</p><p>
              <italic>Metasoma</italic>. Pyriform (lateral view), compressed laterally; petiole elongate, slender, 4.4 × as long as wide; segments 1 and 2 polished and shiny; following segments with fine and dense punctures; ovipositor 1.8 × forewing length.</p><!--PageBreak--><p>Male. Similar to the female, but metasoma darker.</p></tp:treatment-sec><tp:treatment-sec sec-type="distribution"><title>Distribution.</title><p>China (Taiwan).</p></tp:treatment-sec><tp:treatment-sec sec-type="biology"><title>Biology.</title><p>Unknown.</p></tp:treatment-sec><tp:treatment-sec><!--Section generated to contain objects referenced in tp:taxon-treatment.--><fig id="F34" position="float" orientation="portrait"><label>Figure 122.</label><caption><p>Distribution map of the species of Chinese <tp:taxon-name><tp:taxon-name-part taxon-name-part-type="family">Aulacidae</tp:taxon-name-part></tp:taxon-name> (<italic><tp:taxon-name><tp:taxon-name-part taxon-name-part-type="genus">Pristaulacus</tp:taxon-name-part> <tp:taxon-name-part taxon-name-part-type="species">longicornis</tp:taxon-name-part></tp:taxon-name></italic> Kieffer, 1911 is not included). <bold>1</bold> <italic><tp:taxon-name><tp:taxon-name-part taxon-name-part-type="genus">Aulacus</tp:taxon-name-part> <tp:taxon-name-part taxon-name-part-type="species">flavigenis</tp:taxon-name-part></tp:taxon-name></italic> Alekseev, 1986 <bold>2</bold> <italic><tp:taxon-name><tp:taxon-name-part taxon-name-part-type="genus">Aulacus</tp:taxon-name-part> <tp:taxon-name-part taxon-name-part-type="species">magnus</tp:taxon-name-part></tp:taxon-name></italic> sp. n. <bold>3</bold> <italic><tp:taxon-name><tp:taxon-name-part taxon-name-part-type="genus">Aulacus</tp:taxon-name-part> <tp:taxon-name-part taxon-name-part-type="species">schoenitzeri</tp:taxon-name-part></tp:taxon-name></italic> Turrisi, 2005 <bold>4</bold> <italic><tp:taxon-name><tp:taxon-name-part taxon-name-part-type="genus">Aulacus</tp:taxon-name-part> <tp:taxon-name-part taxon-name-part-type="species">sinensis</tp:taxon-name-part></tp:taxon-name></italic> He &amp; Chen, 2007. <bold>5</bold> <italic><tp:taxon-name><tp:taxon-name-part taxon-name-part-type="genus">Aulacus</tp:taxon-name-part> <tp:taxon-name-part taxon-name-part-type="species">striatus</tp:taxon-name-part></tp:taxon-name></italic> Jurine, 1807. <bold>6</bold> <italic><tp:taxon-name><tp:taxon-name-part taxon-name-part-type="genus">Pristaulacus</tp:taxon-name-part> <tp:taxon-name-part taxon-name-part-type="species">albitarsatus</tp:taxon-name-part></tp:taxon-name></italic> Sun &amp; Sheng, 2007 <bold>7</bold> <italic><tp:taxon-name><tp:taxon-name-part taxon-name-part-type="genus">Pristaulacus</tp:taxon-name-part> <tp:taxon-name-part taxon-name-part-type="species">asiaticus</tp:taxon-name-part></tp:taxon-name></italic> Turrisi &amp; Smith, 2011 <bold>8</bold> <italic><tp:taxon-name><tp:taxon-name-part taxon-name-part-type="genus">Pristaulacus</tp:taxon-name-part> <tp:taxon-name-part taxon-name-part-type="species">calidus</tp:taxon-name-part></tp:taxon-name></italic> sp. n. <bold>9</bold> <italic><tp:taxon-name><tp:taxon-name-part taxon-name-part-type="genus">Pristaulacus</tp:taxon-name-part> <tp:taxon-name-part taxon-name-part-type="species">centralis</tp:taxon-name-part></tp:taxon-name></italic> sp. n. <bold>10</bold> <italic><tp:taxon-name><tp:taxon-name-part taxon-name-part-type="genus">Pristaulacus</tp:taxon-name-part> <tp:taxon-name-part taxon-name-part-type="species">comptipennis</tp:taxon-name-part></tp:taxon-name></italic> Enderlein, 1912. <bold>11</bold> <italic><tp:taxon-name><tp:taxon-name-part taxon-name-part-type="genus">Pristaulacus</tp:taxon-name-part> <tp:taxon-name-part taxon-name-part-type="species">excisus</tp:taxon-name-part></tp:taxon-name></italic> Turner, 1922 <bold>12</bold> <italic><tp:taxon-name><tp:taxon-name-part taxon-name-part-type="genus">Pristaulacus</tp:taxon-name-part> <tp:taxon-name-part taxon-name-part-type="species">fopingi</tp:taxon-name-part></tp:taxon-name></italic> sp. n. <bold>13</bold> <italic><tp:taxon-name><tp:taxon-name-part taxon-name-part-type="genus">Pristaulacus</tp:taxon-name-part> <tp:taxon-name-part taxon-name-part-type="species">intermedius</tp:taxon-name-part></tp:taxon-name></italic> Uchida, 1932 <bold>14</bold> <italic><tp:taxon-name><tp:taxon-name-part taxon-name-part-type="genus">Pristaulacus</tp:taxon-name-part> <tp:taxon-name-part taxon-name-part-type="species">iosephi</tp:taxon-name-part></tp:taxon-name></italic> Turrisi &amp; Madl, 2013 <bold>15</bold> <italic><tp:taxon-name><tp:taxon-name-part taxon-name-part-type="genus">Pristaulacus</tp:taxon-name-part> <tp:taxon-name-part taxon-name-part-type="species">karinulus</tp:taxon-name-part></tp:taxon-name></italic> Smith, 2001 <bold>16</bold> <italic><tp:taxon-name><tp:taxon-name-part taxon-name-part-type="genus">Pristaulacus</tp:taxon-name-part> <tp:taxon-name-part taxon-name-part-type="species">memnonius</tp:taxon-name-part></tp:taxon-name></italic> Sun &amp; Sheng, 2007 <bold>17</bold> <italic><tp:taxon-name><tp:taxon-name-part taxon-name-part-type="genus">Pristaulacus</tp:taxon-name-part> <tp:taxon-name-part taxon-name-part-type="species">nobilei</tp:taxon-name-part></tp:taxon-name></italic> Turrisi &amp; Smith, 2011 <bold>18</bold> <italic><tp:taxon-name><tp:taxon-name-part taxon-name-part-type="genus">Pristaulacus</tp:taxon-name-part> <tp:taxon-name-part taxon-name-part-type="species">obscurus</tp:taxon-name-part></tp:taxon-name></italic> sp. n. <bold>19</bold> <italic><tp:taxon-name><tp:taxon-name-part taxon-name-part-type="genus">Pristaulacus</tp:taxon-name-part> <tp:taxon-name-part taxon-name-part-type="species">pieli</tp:taxon-name-part></tp:taxon-name></italic> Kieffer, 1924 <bold>20</bold> <italic><tp:taxon-name><tp:taxon-name-part taxon-name-part-type="genus">Pristaulacus</tp:taxon-name-part> <tp:taxon-name-part taxon-name-part-type="species">porcatus</tp:taxon-name-part></tp:taxon-name></italic> Sun &amp; Sheng, 2007 <bold>21</bold> <italic><tp:taxon-name><tp:taxon-name-part taxon-name-part-type="genus">Pristaulacus</tp:taxon-name-part> <tp:taxon-name-part taxon-name-part-type="species">pseudoiosephi</tp:taxon-name-part></tp:taxon-name></italic> sp. n. <bold>22</bold> <italic><tp:taxon-name><tp:taxon-name-part taxon-name-part-type="genus">Pristaulacus</tp:taxon-name-part> <tp:taxon-name-part taxon-name-part-type="species">rufipes</tp:taxon-name-part></tp:taxon-name></italic> Enderlein, 1912 <bold>23</bold> <italic><tp:taxon-name><tp:taxon-name-part taxon-name-part-type="genus">Pristaulacus</tp:taxon-name-part> <tp:taxon-name-part taxon-name-part-type="species">rufobalteatus</tp:taxon-name-part></tp:taxon-name></italic> Cameron, 1907 <bold>24</bold> <italic><tp:taxon-name><tp:taxon-name-part taxon-name-part-type="genus">Pristaulacus</tp:taxon-name-part> <tp:taxon-name-part taxon-name-part-type="species">zhejiangensis</tp:taxon-name-part></tp:taxon-name></italic> He &amp; Ma, 2002. Note: The South China Sea islands are not shown on this map.</p></caption><graphic xmlns:xlink="http://www.w3.org/1999/xlink" xlink:href="zookeys-587-077-g034.jpg" position="float" orientation="portrait" xlink:type="simple" id="oo_88054.jpg"/></fig></tp:treatment-sec><ref-list><ref id="B24"><mixed-citation xmlns:xlink="http://www.w3.org/1999/xlink" xlink:type="simple">
          <person-group><name name-style="western"><surname>Hedicke</surname><given-names>H</given-names></name></person-group> (<year>1939</year>) <article-title><tp:taxon-name><tp:taxon-name-part taxon-name-part-type="family">Aulacidae</tp:taxon-name-part></tp:taxon-name>.</article-title> In: <person-group><name name-style="western"><surname>Hedicke</surname><given-names>H</given-names></name></person-group> (<role>Ed.</role>) <source>Hymenopterorum Catalogus</source>, <issue>Pars 10</issue>. <publisher-name>Dr. W. Junk</publisher-name>, <publisher-loc>Gravenhage</publisher-loc>, <fpage>1</fpage>–<lpage>28</lpage>.</mixed-citation></ref><ref id="B42"><mixed-citation xmlns:xlink="http://www.w3.org/1999/xlink" xlink:type="simple">
          <person-group><name name-style="western"><surname>Smith</surname><given-names>DR</given-names></name></person-group> (<year>2001</year>) <article-title>World catalog of the family <tp:taxon-name><tp:taxon-name-part taxon-name-part-type="family">Aulacidae</tp:taxon-name-part></tp:taxon-name> (<tp:taxon-name><tp:taxon-name-part taxon-name-part-type="order">Hymenoptera</tp:taxon-name-part></tp:taxon-name>).</article-title> <source>Contribution on Entomology, International</source> <volume>4</volume>(<issue>3</issue>): <fpage>261</fpage>–<lpage>319</lpage>.</mixed-citation></ref><ref id="B62"><mixed-citation xmlns:xlink="http://www.w3.org/1999/xlink" xlink:type="simple">
          <person-group><name name-style="western"><surname>Turrisi</surname><given-names>GF</given-names></name><name name-style="western"><surname>Jennings</surname><given-names>JT</given-names></name><name name-style="western"><surname>Vilhelmsen</surname><given-names>L</given-names></name></person-group> (<year>2009</year>) <article-title>Phylogeny and generic concepts of the parasitoid wasp family <tp:taxon-name><tp:taxon-name-part taxon-name-part-type="family">Aulacidae</tp:taxon-name-part></tp:taxon-name> (<tp:taxon-name><tp:taxon-name-part taxon-name-part-type="order">Hymenoptera</tp:taxon-name-part></tp:taxon-name>: <tp:taxon-name><tp:taxon-name-part taxon-name-part-type="superfamily">Evanioidea</tp:taxon-name-part></tp:taxon-name>).</article-title> <source>Invertebrate Systematics</source> <volume>23</volume>: <fpage>27</fpage>–<lpage>59</lpage>. doi: <ext-link xlink:type="simple" ext-link-type="doi" xlink:href="10.1071/IS08031">10.1071/IS08031</ext-link></mixed-citation></ref></ref-list></tp:taxon-treatment>
